# Supplementary material for: Crystal structure of trans-(1,8-dibutyl-1,3,6,8,10,13-hexa­aza­cyclo­tetra­decane-κ4N3,N6,N10,N13)bis­(perchlorato-κO)nickel(II) from synchrotron data
Source: Acta Crystallogr E Crystallogr Commun. 2026 Feb 24;82(Pt 3):297–9. doi: 10.1107/S2056989026001817 (PMC12961673; doi:10.1107/S2056989026001817)
Supplement: Supplementary file 1 [file e-82-00297-sup1.cif]

##############################################################################
#                                                                            #
# This CIF contains the data in a paper accepted for publication in          #
# Acta Crystallographica Section E. It conforms to the requirements of       #
# Notes for Authors for Acta Crystallographica Section E, and has been       #
# peer reviewed under the auspices of the IUCr Commission on Journals.       #
#                                                                            #
# Full details of the Crystallographic Information File format               #
# are given in the paper "The Crystallographic Information File (CIF):       #
# a New Standard Archive File for Crystallography" by S. R. Hall, F. H.      #
# Allen and I. D. Brown [Acta Cryst. (1991), A47, 655-685].                  #
#                                                                            #
# The current version of the core CIF dictionary is obtainable from          #
# ftp://ftp.iucr.org/pub/cif_core.dic.                                       #
#                                                                            #
# Software is freely available for graphical display of the structure(s)     #
# in this CIF. For information consult the CIF software page                 #
# http://www.iucr.org/resources/cif/software.                                #
#                                                                            #
# This file may be used for bona fide research purposes within the           #
# scientific community so long as proper attribution is given to the journal # 
# article from which it was obtained.                                        #
#                                                                            #
##############################################################################
data_I
_audit_creation_method     'SHELXL-2019/3'
_journal_date_recd_electronic     2026-01-15
_journal_date_accepted     2026-02-19
_journal_name_full     'Acta Crystallographica, Section E'
_journal_year     2026
_journal_volume     82
_journal_issue      1
_journal_page_first     0
_journal_page_last     0
_journal_paper_category     GM
_journal_paper_doi     10.1107/S2056989026001817
_journal_coeditor_code     NY2019
_publ_contact_author_name     'Dongwon Kim'
_publ_contact_author_address
;
Beamline Department, Pohang Acceleratory Laboratory, Pohang 37673,
Republic of Korea
;
_publ_contact_author_email     'dwkim7459@postech.ac.kr'
_publ_contact_author_fax     ?
_publ_contact_author_phone     '82-10-2343-7459'
_publ_section_title
;\
Crystal structure of
<i>trans</i>-(1,8-dibutyl-1,3,6,8,10,13-hexaazacyclotetradecane-\
\k^4^<i>N</i>^3^,<i>N</i>^6^,<i>N</i>^10^,<i>N</i>^13^)bis(perchlorato-\
\k<i>O</i>)nickel(II) from synchrotron data
;
loop_
    _publ_author_name
    _publ_author_footnote
    _publ_author_address
    'Kim, Dongwon' .
;
Beamline Department, Pohang Acceleratory Laboratory, Pohang 37673,
Republic of Korea
;
    'Kim, Dae-Woong' .
;
Beamline Department, Pohang Acceleratory Laboratory, Pohang 37673,
Republic of Korea
;
    'Moon, Dohyun'
;
Co-correspoding author, e-mail: dmoon@postech.ac.kr.
;
;
Beamline Department, Pohang Acceleratory Laboratory, Pohang 37673,
Republic of Korea
;
_publ_section_synopsis
;
The nickel(II) macrocyclic title complex shows centrosymmetric octahedral
coordination with elongated axial Ni---O bonds. Unlike the Cu^II^ analogue,
it forms a uniform hydrogen-bonded three-dimensional supramolecular network,
as revealed by synchrotron crystallography.
;
_chemical_name_systematic
;\
<i>trans</i>-(1,8-Dibutyl-1,3,6,8,10,13-hexaazacyclotetradecane-\
\k^4^<i>N</i>^3^,<i>N</i>^6^,<i>N</i>^10^,<i>N</i>^13^)bis(perchlorato-\
\k<i>O</i>)nickel(II)
;
_chemical_name_common     ?
_chemical_formula_moiety     'C16 H38 Cl2 N6 Ni O8'
_chemical_formula_sum     'C16 H38 Cl2 N6 Ni O8'
_chemical_formula_iupac     '[Ni (Cl O4)2 (C16 H38 N6)]'
_chemical_formula_weight     572.13
_chemical_melting_point     ?
_space_group_crystal_system     triclinic
_space_group_name_H-M_alt     'P -1'
_space_group_name_Hall     '-P 1'
loop_
    _space_group_symop_operation_xyz
    'x, y, z'
    '-x, -y, -z'
_cell_length_a     8.2510(16)
_cell_length_b     8.4230(17)
_cell_length_c     10.097(2)
_cell_angle_alpha     92.57(3)
_cell_angle_beta     95.31(3)
_cell_angle_gamma     117.49(3)
_cell_volume     616.8(3)
_cell_formula_units_Z     1
_cell_measurement_reflns_used     12822
_cell_measurement_theta_min     0.401
_cell_measurement_theta_max     29.535
_cell_measurement_temperature     220(2)
_exptl_crystal_description     'plate'
_exptl_crystal_colour     'dark yellow'
_exptl_crystal_size_max     0.080
_exptl_crystal_size_mid     0.060
_exptl_crystal_size_min     0.010
_exptl_crystal_density_diffrn     1.540
_exptl_crystal_density_meas     ?
_exptl_crystal_density_method     ?
_exptl_crystal_F_000     302
_exptl_absorpt_coefficient_mu     1.007
_exptl_absorpt_correction_type     empirical
_exptl_absorpt_process_details
;
(<i>HKL3000sm Scalepack</i>; Otwinowski <i>et al.</i>,  2003)
;
_exptl_absorpt_correction_T_min     0.936
_exptl_absorpt_correction_T_max     1.000
_diffrn_ambient_temperature     220(2)
_diffrn_source     'PLSII 2D bending magnet'
_diffrn_radiation_type     synchrotron
_diffrn_radiation_wavelength     0.700
_diffrn_measurement_device_type     'Rayonix MX225HS CCD area detector'
_diffrn_measurement_method     'omega scan'
_diffrn_detector_area_resol_mean     ?
_diffrn_reflns_number     6999
_diffrn_reflns_av_R_equivalents     0.0260
_diffrn_reflns_av_unetI/netI     0.0325
_diffrn_reflns_theta_min     2.005
_diffrn_reflns_theta_max     29.528
_diffrn_reflns_theta_full     24.835
_diffrn_measured_fraction_theta_max     0.973
_diffrn_measured_fraction_theta_full     0.986
_diffrn_reflns_limit_h_min     -11
_diffrn_reflns_limit_h_max     11
_diffrn_reflns_limit_k_min     -11
_diffrn_reflns_limit_k_max     11
_diffrn_reflns_limit_l_min     -14
_diffrn_reflns_limit_l_max     14
_refine_special_details     ?
_reflns_number_total     3509
_reflns_number_gt     3287
_reflns_threshold_expression     'I > 2\s(I)'
_refine_ls_structure_factor_coef     Fsqd
_refine_ls_matrix_type     full
_refine_ls_R_factor_all     0.0607
_refine_ls_R_factor_gt     0.0575
_refine_ls_wR_factor_gt     0.1445
_refine_ls_wR_factor_ref     0.1472
_refine_ls_goodness_of_fit_ref     1.177
_refine_ls_restrained_S_all     1.177
_refine_ls_number_reflns     3509
_refine_ls_number_parameters     152
_refine_ls_number_restraints     0
_refine_ls_hydrogen_treatment     constr
_refine_ls_weighting_scheme     calc
_refine_ls_weighting_details
              'w=1/[\s^2^(Fo^2^)+(0.0999P)^2^+0.0934P] where P=(Fo^2^+2Fc^2^)/3'
_atom_sites_solution_hydrogens     geom
_atom_sites_solution_primary     ?
_atom_sites_solution_secondary     ?
_refine_ls_shift/su_max     0.000
_refine_ls_shift/su_mean     0.000
_refine_diff_density_max     0.470
_refine_diff_density_min     -1.805
_refine_ls_extinction_method     none
_refine_ls_extinction_coef     .
loop_
    _atom_type_symbol
    _atom_type_description
    _atom_type_scat_dispersion_real
    _atom_type_scat_dispersion_imag
    _atom_type_scat_source
    'C' 'C' 0.0033 0.0016
                         'International Tables Vol C Tables 4.2.6.8 and 6.1.1.4'
    'H' 'H' 0.0000 0.0000
                         'International Tables Vol C Tables 4.2.6.8 and 6.1.1.4'
    'N' 'N' 0.0064 0.0033
                         'International Tables Vol C Tables 4.2.6.8 and 6.1.1.4'
    'O' 'O' 0.0110 0.0060
                         'International Tables Vol C Tables 4.2.6.8 and 6.1.1.4'
    'Ni' 'Ni' 0.3447 1.0913
                         'International Tables Vol C Tables 4.2.6.8 and 6.1.1.4'
    'Cl' 'Cl' 0.1472 0.1563
                         'International Tables Vol C Tables 4.2.6.8 and 6.1.1.4'
_computing_data_collection
;
<i>PAL BL2D-SMDC Program</i>(Shin <i>et al.</i>,  2025)
;
_computing_cell_refinement
;
<i>HKL3000sm</i> (Otwinowski et al., 2003)
;
_computing_data_reduction
;
<i>HKL3000sm</i> (Otwinowski et al., 2003)
;
_computing_structure_solution
;
<i>SHELXT2018</i>(Sheldrick, 2015a)
;
_computing_structure_refinement
;
<i>SHELXL2018</i> (Sheldrick, 2015b)
;
_computing_molecular_graphics
;
<i>DIAMOND 4</i> (Putz & Brandenburg, 2014)
;
_computing_publication_material
;
<i>publCIF</i> (Westrip, 2010)
;
loop_
    _atom_site_type_symbol
    _atom_site_label
    _atom_site_fract_x
    _atom_site_fract_y
    _atom_site_fract_z
    _atom_site_U_iso_or_equiv
    _atom_site_adp_type
    _atom_site_calc_flag
    _atom_site_occupancy
    _atom_site_disorder_assembly
    _atom_site_disorder_group
    Ni Ni1 0.500000 0.500000 0.500000 0.02865(13) Uani d 1 . .
    N N1 0.4287(2) 0.3527(2) 0.64745(15) 0.0329(3) Uani d 1 . .
    H H1 0.456229 0.251823 0.628789 0.049 Uiso calc 1 . .
    N N2 0.7582(2) 0.6199(2) 0.57271(16) 0.0333(3) Uani d 1 . .
    H H2 0.808852 0.537674 0.549442 0.040 Uiso calc 1 . .
    C C1 0.7678(4) -0.0061(4) 0.9829(3) 0.0519(5) Uani d 1 . .
    H H1A 0.835113 -0.074717 0.979837 0.078 Uiso calc 1 . .
    H H1B 0.638215 -0.084755 0.953240 0.078 Uiso calc 1 . .
    H H1C 0.782480 0.045415 1.073839 0.078 Uiso calc 1 . .
    C C2 0.8423(3) 0.1436(4) 0.8919(2) 0.0498(5) Uani d 1 . .
    H H2A 0.827911 0.090796 0.800375 0.060 Uiso calc 1 . .
    H H2B 0.974238 0.220040 0.920404 0.060 Uiso calc 1 . .
    C C3 0.7450(3) 0.2592(3) 0.8930(2) 0.0449(4) Uani d 1 . .
    H H3A 0.611501 0.180816 0.878160 0.054 Uiso calc 1 . .
    H H3B 0.775161 0.326538 0.981259 0.054 Uiso calc 1 . .
    C C4 0.7984(3) 0.3901(3) 0.7875(2) 0.0418(4) Uani d 1 . .
    H H4A 0.933003 0.458707 0.796080 0.050 Uiso calc 1 . .
    H H4B 0.755647 0.322150 0.698952 0.050 Uiso calc 1 . .
    C C5 0.5247(3) 0.4391(3) 0.78487(19) 0.0405(4) Uani d 1 . .
    H H5A 0.491830 0.533258 0.809882 0.049 Uiso calc 1 . .
    H H5B 0.479571 0.348424 0.848515 0.049 Uiso calc 1 . .
    C C6 0.2252(3) 0.2719(3) 0.6434(2) 0.0386(4) Uani d 1 . .
    H H6A 0.191040 0.359483 0.681686 0.046 Uiso calc 1 . .
    H H6B 0.178746 0.166550 0.694201 0.046 Uiso calc 1 . .
    C C7 0.1469(2) 0.2181(3) 0.4983(2) 0.0397(4) Uani d 1 . .
    H H7A 0.168898 0.120508 0.462803 0.048 Uiso calc 1 . .
    H H7B 0.013827 0.176938 0.487386 0.048 Uiso calc 1 . .
    C C8 0.8030(3) 0.6671(3) 0.7210(2) 0.0415(4) Uani d 1 . .
    H H8A 0.937104 0.725037 0.744424 0.050 Uiso calc 1 . .
    H H8B 0.761373 0.754607 0.746459 0.050 Uiso calc 1 . .
    Cl Cl1 0.33108(7) 0.79716(6) 0.65106(4) 0.03772(14) Uani d 1 . .
    O O1 0.3222(3) 0.9624(2) 0.6678(2) 0.0539(4) Uani d 1 . .
    O O2 0.3190(4) 0.7220(3) 0.7760(2) 0.0729(6) Uani d 1 . .
    O O3 0.1753(3) 0.6698(3) 0.5582(2) 0.0663(6) Uani d 1 . .
    N N3 0.7217(2) 0.5168(3) 0.79660(16) 0.0404(4) Uani d 1 . .
    O O4 0.4977(3) 0.8233(3) 0.6028(2) 0.0689(6) Uani d 1 . .
loop_
    _atom_site_aniso_label
    _atom_site_aniso_U_11
    _atom_site_aniso_U_22
    _atom_site_aniso_U_33
    _atom_site_aniso_U_12
    _atom_site_aniso_U_13
    _atom_site_aniso_U_23
    Ni1 0.02951(18) 0.03165(19) 0.03204(18) 0.02014(14) 0.00520(11) 0.00361(11)
    N1 0.0361(7) 0.0376(7) 0.0368(7) 0.0259(6) 0.0100(5) 0.0083(5)
    N2 0.0313(6) 0.0351(7) 0.0401(7) 0.0214(6) 0.0027(5) 0.0034(5)
    C1 0.0587(13) 0.0598(13) 0.0517(12) 0.0386(12) 0.0099(10) 0.0134(10)
    C2 0.0527(11) 0.0656(14) 0.0514(11) 0.0427(11) 0.0119(9) 0.0172(10)
    C3 0.0540(11) 0.0587(12) 0.0385(9) 0.0393(10) 0.0094(8) 0.0102(8)
    C4 0.0455(10) 0.0563(11) 0.0383(9) 0.0357(9) 0.0063(7) 0.0091(8)
    C5 0.0459(10) 0.0550(11) 0.0360(8) 0.0359(9) 0.0084(7) 0.0058(7)
    C6 0.0347(8) 0.0420(9) 0.0508(10) 0.0251(8) 0.0157(7) 0.0158(7)
    C7 0.0296(7) 0.0365(9) 0.0567(11) 0.0182(7) 0.0052(7) 0.0096(7)
    C8 0.0450(9) 0.0430(10) 0.0407(9) 0.0260(8) -0.0023(7) -0.0027(7)
    Cl1 0.0447(3) 0.0446(3) 0.0378(2) 0.0332(2) 0.00443(17) -0.00001(17)
    O1 0.0660(10) 0.0446(8) 0.0669(10) 0.0390(8) 0.0103(8) 0.0034(7)
    O2 0.1124(19) 0.0827(15) 0.0512(10) 0.0662(15) 0.0185(11) 0.0200(10)
    O3 0.0649(11) 0.0736(12) 0.0720(12) 0.0503(10) -0.0193(9) -0.0280(10)
    N3 0.0454(8) 0.0505(9) 0.0358(7) 0.0323(8) 0.0012(6) 0.0022(6)
    O4 0.0544(10) 0.0839(14) 0.0850(14) 0.0444(10) 0.0237(10) 0.0001(11)
_geom_special_details
;
 All esds (except the esd in the dihedral angle between two l.s. planes)
 are estimated using the full covariance matrix.  The cell esds are taken
 into account individually in the estimation of esds in distances, angles
 and torsion angles; correlations between esds in cell parameters are only
 used when they are defined by crystal symmetry.  An approximate (isotropic)
 treatment of cell esds is used for estimating esds involving l.s. planes.
;
loop_
    _geom_bond_atom_site_label_1
    _geom_bond_atom_site_label_2
    _geom_bond_site_symmetry_2
    _geom_bond_distance
    _geom_bond_publ_flag
    Ni1 N2 2_666 1.9378(17) ?
    Ni1 N2 . 1.9378(17) ?
    Ni1 N1 2_666 1.9381(16) ?
    Ni1 N1 . 1.9382(16) ?
    N1 C6 . 1.488(2) ?
    N1 C5 . 1.502(3) ?
    N2 C7 2_666 1.481(3) ?
    N2 C8 . 1.499(3) ?
    C1 C2 . 1.519(3) ?
    C2 C3 . 1.522(3) ?
    C3 C4 . 1.514(3) ?
    C4 N3 . 1.474(3) ?
    C5 N3 . 1.435(3) ?
    C6 C7 . 1.505(3) ?
    C8 N3 . 1.426(3) ?
    Cl1 O4 . 1.4252(18) ?
    Cl1 O2 . 1.428(2) ?
    Cl1 O1 . 1.4309(16) ?
    Cl1 O3 . 1.448(2) ?
loop_
    _geom_angle_atom_site_label_1
    _geom_angle_atom_site_label_2
    _geom_angle_atom_site_label_3
    _geom_angle_site_symmetry_1
    _geom_angle_site_symmetry_3
    _geom_angle
    _geom_angle_publ_flag
    N2 Ni1 N2 2_666 . 180.00(9) ?
    N2 Ni1 N1 2_666 2_666 93.03(7) ?
    N2 Ni1 N1 . 2_666 86.97(7) ?
    N2 Ni1 N1 2_666 . 86.97(7) ?
    N2 Ni1 N1 . . 93.03(7) ?
    N1 Ni1 N1 2_666 . 180.0 ?
    C6 N1 C5 . . 111.18(15) ?
    C6 N1 Ni1 . . 108.11(12) ?
    C5 N1 Ni1 . . 117.48(13) ?
    C7 N2 C8 2_666 . 110.58(16) ?
    C7 N2 Ni1 2_666 . 108.04(11) ?
    C8 N2 Ni1 . . 117.14(13) ?
    C1 C2 C3 . . 112.53(19) ?
    C4 C3 C2 . . 112.59(18) ?
    N3 C4 C3 . . 113.37(17) ?
    N3 C5 N1 . . 114.13(15) ?
    N1 C6 C7 . . 106.18(15) ?
    N2 C7 C6 2_666 . 106.55(16) ?
    N3 C8 N2 . . 113.97(16) ?
    O4 Cl1 O2 . . 109.21(15) ?
    O4 Cl1 O1 . . 111.56(13) ?
    O2 Cl1 O1 . . 109.53(13) ?
    O4 Cl1 O3 . . 109.48(14) ?
    O2 Cl1 O3 . . 107.61(17) ?
    O1 Cl1 O3 . . 109.36(12) ?
    C8 N3 C5 . . 113.03(16) ?
    C8 N3 C4 . . 114.63(17) ?
    C5 N3 C4 . . 116.49(18) ?
loop_
    _geom_hbond_atom_site_label_D
    _geom_hbond_atom_site_label_H
    _geom_hbond_atom_site_label_A
    _geom_hbond_site_symmetry_A
    _geom_hbond_distance_DH
    _geom_hbond_distance_HA
    _geom_hbond_distance_DA
    _geom_hbond_angle_DHA
    _geom_hbond_publ_flag
    N1 H1 O1 1_545 0.99 2.24 3.008(2) 133.9 yes
    N1 H1 O4 2_666 0.99 2.50 3.119(3) 120.0 yes
    N2 H2 O3 2_666 0.99 2.08 3.014(2) 156.8 yes
    C3 H3B O2 2_667 0.98 2.63 3.439(3) 139.8 yes
    C5 H5A O2 . 0.98 2.59 3.506(3) 154.9 yes
    C6 H6B O1 1_545 0.98 2.51 3.072(2) 116.0 yes
    C7 H7B O3 2_566 0.98 2.47 3.220(3) 133.2 yes
_shelx_space_group_comment
;
The symmetry employed for this shelxl refinement is uniquely defined
by the following loop, which should always be used as a source of
symmetry information in preference to the above space-group names.
They are only intended as comments.
;
_shelx_estimated_absorpt_T_min     0.924
_shelx_estimated_absorpt_T_max     0.990
_shelx_hkl_file
;
   0   0   1 5566.41  239.59
   0   0  -1 4129.97  175.81
   0   0   2   16.57    0.88
   0   0  -2   17.62    1.23
   0   0   3    4.34    0.66
   0   0  -3    3.86    0.48
   0   0   4   80.48    3.24
   0   0  -4   75.17    2.85
   0   0   5   14.60    1.01
   0   0  -5   11.79    0.83
   0   0   6 1233.37   28.75
   0   0  -6 1249.80   28.45
   0   0   7 2640.62   57.55
   0   0  -7 2595.86   56.02
   0   0   8  404.84   10.52
   0   0  -8  408.92   10.48
   0   0   9  211.54    6.44
   0   0  -9  207.68    6.66
   0   0  10   49.93    2.37
   0   0 -10   57.90    3.16
   0   0  11   15.52    1.05
   0   0 -11   16.13    1.01
   0   0  12   35.42    1.84
   0   0 -12   32.30    1.75
   0   0  13  254.54    8.64
   0   0 -13  263.13    8.07
   0   0  14  101.12    5.04
   0   0 -14  121.99    5.44
   0   1 -14   91.61    3.59
   0  -1  14   92.93    3.46
   0   1 -13   19.64    1.40
   0  -1  13   21.52    1.58
   0   1 -12    1.71    0.66
   0  -1  12    4.25    0.92
   0   1 -11    0.48    0.53
   0  -1  11    0.22    0.53
   0   1 -10  186.60    5.57
   0  -1  10  202.42    6.09
   0   1  -9  244.02    7.32
   0  -1   9  233.37    6.79
   0   1  -8   31.34    1.62
   0  -1   8   30.68    1.75
   0   1  -7  944.90   25.03
   0  -1   7  915.23   22.14
   0   1  -6    4.69    0.75
   0  -1   6    4.65    0.61
   0   1  -5  228.54    7.54
   0  -1   5  231.17    7.89
   0   1  -4 2843.52   72.94
   0  -1   4 3390.55   79.95
   0   1  -3 3875.96   84.20
   0  -1   3 4118.83   86.44
   0   1  -2 2666.65   58.78
   0  -1   2 2831.38   66.36
   0   1  -1 2805.95   68.25
   0  -1   1 2680.99   88.19
   0   1   0 1810.16   51.11
   0  -1   0 1878.94   52.38
   0   1   1  305.47    6.97
   0  -1  -1  298.37    6.66
   0   1   2 5328.62  145.61
   0  -1  -2 4918.65  139.65
   0   1   3 5043.62  139.30
   0  -1  -3 5313.93  144.87
   0   1   4  840.27   20.08
   0  -1  -4  824.01   19.64
   0   1   5  282.41    7.63
   0  -1  -5  275.45    8.81
   0   1   6   64.26    6.84
   0  -1  -6   68.69    5.70
   0   1   7  168.93    6.62
   0  -1  -7  170.25    5.35
   0   1   8   14.99    1.18
   0  -1  -8   13.81    0.96
   0   1   9   23.93    1.45
   0  -1  -9   20.73    1.27
   0   1  10  227.27    6.93
   0  -1 -10  222.06    6.93
   0   1  11  315.07    9.34
   0  -1 -11  329.80    9.16
   0   1  12   14.07    1.23
   0  -1 -12   15.74    1.14
   0   1  13   42.61    2.19
   0  -1 -13   38.70    2.06
   0   2 -14   -0.48    0.66
   0  -2  14    0.61    0.66
   0   2 -13    1.10    0.57
   0  -2  13    2.15    0.75
   0   2 -12   16.61    1.10
   0  -2  12   18.54    1.27
   0   2 -11  253.40    8.20
   0  -2  11  264.00    7.98
   0   2 -10  445.87   12.54
   0  -2  10  455.03   12.14
   0   2  -9   24.63    1.40
   0  -2   9   27.61    1.71
   0   2  -8  352.85    8.99
   0  -2   8  365.13    9.82
   0   2  -7   34.89    1.75
   0  -2   7   37.43    1.97
   0   2  -6 2707.51   57.16
   0  -2   6 2847.60   60.05
   0   2  -5 1502.24   33.40
   0  -2   5 1477.95   32.22
   0   2  -4 4521.26   94.15
   0  -2   4 3794.60   80.61
   0   2  -3 1895.29   42.30
   0  -2   3 2063.08   43.83
   0   2  -2   39.19    1.45
   0  -2   2   42.30    1.62
   0   2  -1 2347.81   69.74
   0  -2   1 1734.33   38.22
   0   2   0  832.43   17.14
   0  -2   0  831.68   17.93
   0   2   1   83.11    2.59
   0  -2  -1   89.68    3.02
   0   2   2 2603.97   53.13
   0  -2  -2 2459.11   51.15
   0   2   3 1330.46   27.75
   0  -2  -3 1367.71   28.89
   0   2   4  855.53   19.77
   0  -2  -4  856.76   18.10
   0   2   5  949.46   21.83
   0  -2  -5  941.40   21.65
   0   2   6  142.06    4.56
   0  -2  -6  145.70    4.73
   0   2   7  136.71    4.56
   0  -2  -7  138.91    4.30
   0   2   8  245.55    7.76
   0  -2  -8  247.87    7.28
   0   2   9  499.65   12.84
   0  -2  -9  488.43   12.80
   0   2  10  347.51   10.04
   0  -2 -10  347.86    9.91
   0   2  11  128.25    4.73
   0  -2 -11   90.47    9.12
   0   2  12    4.91    0.96
   0  -2 -12    4.38    0.83
   0   2  13   -0.18    0.66
   0  -2 -13    0.44    0.53
   0   3 -13  115.63    4.25
   0  -3  13  116.95    4.43
   0   3 -12   21.61    1.40
   0  -3  12   22.27    1.36
   0   3 -11   68.95    2.76
   0  -3  11   67.50    3.02
   0   3 -10  197.90    6.36
   0  -3  10  175.29    5.74
   0   3  -9   42.74    2.19
   0  -3   9   41.90    1.88
   0   3  -8   30.03    1.49
   0  -3   8   28.54    1.49
   0   3  -7 1215.22   26.65
   0  -3   7 1216.27   28.27
   0   3  -6 1857.24   39.62
   0  -3   6 1849.13   41.03
   0   3  -5  588.19   14.46
   0  -3   5  591.61   14.33
   0   3  -4    3.86    0.39
   0  -3   4    3.68    0.39
   0   3  -3 3586.40   80.26
   0  -3   3 5996.81  172.04
   0   3  -2  765.01   17.18
   0  -3   2  742.13   16.22
   0   3  -1   40.15    1.31
   0  -3   1   37.04    1.45
   0   3   0  343.74    8.68
   0  -3   0  334.97    8.42
   0   3   1 1908.44   39.84
   0  -3  -1 1825.63   38.35
   0   3   2  443.19   10.65
   0  -3  -2  458.01   11.35
   0   3   3  187.30    5.65
   0  -3  -3  176.95    5.04
   0   3   4  105.59    3.64
   0  -3  -4   97.70    3.20
   0   3   5  207.55    5.96
   0  -3  -5  203.47    5.52
   0   3   6   92.93    3.64
   0  -3  -6   93.85    3.29
   0   3   7 1097.13   25.20
   0  -3  -7 1098.19   23.98
   0   3   8  774.00   17.84
   0  -3  -8  771.98   18.19
   0   3   9  232.88    6.88
   0  -3  -9  229.46    6.71
   0   3  10   71.97    3.02
   0  -3 -10   70.79    3.02
   0   3  11   45.98    2.28
   0  -3 -11   45.06    2.10
   0   3  12   40.06    1.97
   0  -3 -12   38.70    1.97
   0   3  13   14.38    1.36
   0  -3 -13   12.62    1.23
   0   4 -13   25.77    1.49
   0  -4  13   25.86    1.40
   0   4 -12    0.44    0.66
   0  -4  12    0.35    0.70
   0   4 -11    0.75    0.48
   0  -4  11    1.67    0.44
   0   4 -10  175.81    5.79
   0  -4  10  187.43    5.83
   0   4  -9  263.65    7.41
   0  -4   9  286.01    7.93
   0   4  -8  703.47   16.17
   0  -4   8  703.03   16.31
   0   4  -7 1113.00   24.06
   0  -4   7 1119.71   24.81
   0   4  -6  406.46   10.91
   0  -4   6  406.64   10.30
   0   4  -5   79.51    3.20
   0  -4   5   76.88    3.02
   0   4  -4  358.60    9.12
   0  -4   4  336.77    8.99
   0   4  -3 1298.76   28.71
   0  -4   3 1335.85   28.93
   0   4  -2 1892.09   60.27
   0  -4   2 1848.82   57.86
   0   4  -1  263.22    6.36
   0  -4   1  252.35    6.53
   0   4   0 1392.44   35.07
   0  -4   0 1424.83   30.20
   0   4   1  131.19    3.86
   0  -4  -1  135.09    4.21
   0   4   2  105.51    3.38
   0  -4  -2   94.94    3.73
   0   4   3   11.00    0.79
   0  -4  -3   10.56    0.79
   0   4   4  927.50   21.26
   0  -4  -4  941.40   20.38
   0   4   5 1734.38   37.61
   0  -4  -5 1714.08   35.42
   0   4   6 1559.22   33.71
   0  -4  -6 1570.44   34.58
   0   4   7  530.64   13.68
   0  -4  -7  530.86   12.62
   0   4   8   66.19    2.76
   0  -4  -8   69.08    2.72
   0   4   9    4.73    0.92
   0  -4  -9    7.28    0.88
   0   4  10   34.85    1.97
   0  -4 -10   38.40    1.97
   0   4  11  129.44    4.38
   0  -4 -11  118.66    4.30
   0   4  12   77.54    3.90
   0  -4 -12   78.42    3.42
   0   5 -13    0.48    0.48
   0  -5  13    0.18    0.53
   0   5 -12    2.37    0.48
   0  -5  12    1.71    0.53
   0   5 -11   25.29    1.27
   0  -5  11   23.71    1.31
   0   5 -10  105.37    3.81
   0  -5  10   95.99    3.38
   0   5  -9  284.17    8.07
   0  -5   9  298.37    8.07
   0   5  -8  211.41    6.14
   0  -5   8  216.01    6.40
   0   5  -7  120.06    4.16
   0  -5   7  115.37    3.90
   0   5  -6   20.08    1.23
   0  -5   6   20.16    1.18
   0   5  -5   52.38    2.19
   0  -5   5   50.98    2.15
   0   5  -4  308.85    8.46
   0  -5   4  330.37    8.46
   0   5  -3  795.35   18.59
   0  -5   3  815.11   19.02
   0   5  -2   62.15    2.06
   0  -5   2   65.66    2.28
   0   5  -1   65.22    2.24
   0  -5   1   63.25    2.19
   0   5   0    9.34    0.61
   0  -5   0    9.38    0.48
   0   5   1    6.14    0.57
   0  -5  -1    6.01    0.48
   0   5   2  221.05    6.22
   0  -5  -2  207.20    6.84
   0   5   3 1633.34   36.43
   0  -5  -3 1561.54   33.40
   0   5   4 1232.97   27.79
   0  -5  -4 1238.32   27.00
   0   5   5  627.29   15.78
   0  -5  -5  638.29   15.96
   0   5   6   38.49    1.97
   0  -5  -6   39.98    1.88
   0   5   7   15.34    1.10
   0  -5  -7   11.40    0.88
   0   5   8    0.57    0.53
   0  -5  -8    1.18    0.53
   0   5   9   83.90    3.51
   0  -5  -9   88.85    3.46
   0   5  10  122.34    4.25
   0  -5 -10  120.89    4.21
   0   5  11   26.78    1.58
   0  -5 -11   28.62    1.67
   0   6 -12   76.53    3.16
   0  -6  12   84.42    4.78
   0   6 -11   43.96    1.93
   0  -6  11   40.02    1.97
   0   6 -10   49.57    2.15
   0  -6  10   46.16    2.19
   0   6  -9   23.85    1.36
   0  -6   9   20.60    1.18
   0   6  -8    8.99    0.66
   0  -6   8    9.38    0.66
   0   6  -7   15.56    0.88
   0  -6   7   15.91    0.88
   0   6  -6  311.08    8.46
   0  -6   6  299.25    7.85
   0   6  -5  655.48   16.26
   0  -6   5  659.24   15.39
   0   6  -4  491.28   12.05
   0  -6   4  476.20   11.66
   0   6  -3   96.13    2.85
   0  -6   3  100.64    2.89
   0   6  -2   14.11    0.61
   0  -6   2   13.76    0.61
   0   6  -1   45.10    2.02
   0  -6   1   44.93    1.75
   0   6   0  740.55   17.80
   0  -6   0  757.52   17.97
   0   6   1 1077.45   24.94
   0  -6  -1 1121.94   25.03
   0   6   2 1011.92   23.45
   0  -6  -2 1057.25   24.72
   0   6   3  298.15    7.93
   0  -6  -3  282.90    7.89
   0   6   4    0.75    0.57
   0  -6  -4    1.10    0.79
   0   6   5    7.54    0.66
   0  -6  -5    6.49    0.88
   0   6   6   87.45    3.42
   0  -6  -6   86.75    3.02
   0   6   7   55.58    2.45
   0  -6  -7   55.01    2.10
   0   6   8  119.40    4.34
   0  -6  -8  120.98    4.21
   0   6   9   84.51    3.33
   0  -6  -9   85.21    3.73
   0   6  10   -0.13    0.75
   0  -6 -10    0.88    0.70
   0   7 -11   11.66    0.70
   0  -7  11   11.75    0.79
   0   7 -10    1.40    0.44
   0  -7  10    1.53    0.39
   0   7  -9   80.61    3.02
   0  -7   9   86.13    3.51
   0   7  -8  119.27    3.90
   0  -7   8  122.91    4.30
   0   7  -7  232.62    6.71
   0  -7   7  212.55    6.97
   0   7  -6  212.81    5.74
   0  -7   6  204.96    5.74
   0   7  -5   51.07    7.14
   0  -7   5   45.32    5.96
   0   7  -4   -8.33    4.56
   0  -7   4   -2.63    3.77
   0   7  -3   47.73    4.95
   0  -7   3   52.20    5.00
   0   7  -2  355.62   15.34
   0  -7   2  359.03   16.96
   0   7  -1 1633.91   59.92
   0  -7   1 1634.79   56.81
   0   7   0  532.52   13.50
   0  -7   0  545.02   14.38
   0   7   1  151.18    4.95
   0  -7  -1  147.19    4.43
   0   7   2    9.99    0.75
   0  -7  -2   10.30    0.79
   0   7   3    7.32    0.70
   0  -7  -3    7.50    0.75
   0   7   4   59.17    2.41
   0  -7  -4   60.18    2.37
   0   7   5  179.32    5.61
   0  -7  -5  183.97    5.79
   0   7   6  196.90    6.05
   0  -7  -6  186.33    6.05
   0   7   7   84.20    3.02
   0  -7  -7   80.56    3.59
   0   7   8    1.62    0.79
   0  -7  -8    2.28    0.61
   0   7   9    2.15    0.70
   0  -7  -9    2.59    0.61
   0   8 -10   42.74    2.72
   0  -8  10   42.96    2.32
   0   8  -9   11.09    0.92
   0  -8   9   10.48    0.57
   0   8  -8   92.00    9.77
   0  -8   8   49.49    2.54
   0   8  -7   16.44    6.09
   0  -8   7   12.45    7.10
   0   8  -6   11.31    6.57
   0  -8   6    8.37    5.87
   0   8  -5   16.09    5.65
   0  -8   5   14.73    5.74
   0   8  -4   85.17    7.10
   0  -8   4   79.86    6.62
   0   8  -3  257.69   13.24
   0  -8   3  255.37   12.67
   0   8  -2  221.79   11.53
   0  -8   2  227.71   10.34
   0   8  -1   90.38    5.92
   0  -8   1  105.15    6.84
   0   8   0   55.76    3.51
   0  -8   0   61.54    2.85
   0   8   1    0.75    0.31
   0  -8  -1    1.45    0.35
   0   8   2  108.09    4.08
   0  -8  -2  111.07    4.12
   0   8   3  153.02    5.83
   0  -8  -3  151.62    5.96
   0   8   4   91.74    3.46
   0  -8  -4   95.47    3.81
   0   8   5   36.95    1.80
   0  -8  -5   39.76    1.75
   0   8   6    7.89    0.92
   0  -8  -6   10.21    0.92
   0   8   7    4.03    0.70
   0  -8  -7    4.16    0.79
   0   8   8    1.40    0.83
   0  -8  -8    1.05    0.57
   0   9  -8   13.46    6.97
   0  -9   8    6.40    6.36
   0   9  -7   38.49    6.53
   0  -9   7   40.28    5.65
   0   9  -6   11.83    5.57
   0  -9   6    5.74    5.39
   0   9  -5   98.14    8.55
   0  -9   5   88.02    7.28
   0   9  -4   84.95    6.49
   0  -9   4   71.01    6.36
   0   9  -3   26.61    3.73
   0  -9   3   28.62    4.38
   0   9  -2    2.67    1.88
   0  -9   2    3.99    2.41
   0   9   1   67.41    2.28
   0  -9  -1   68.55    2.41
   0   9   2   81.00    3.59
   0  -9  -2   89.99    3.77
   0   9   3  104.58    4.12
   0  -9  -3   98.19    3.73
   0   9   4    0.44    0.48
   0  -9  -4    0.66    0.39
   0   9   5    8.50    0.75
   0  -9  -5    6.53    0.88
   0   9   6    0.53    0.57
   0  -9  -6   -0.09    1.14
   0  10  -5   23.41    4.30
   0 -10   5   18.63    4.43
   0  10  -4   62.64    4.25
   0 -10   4   62.24    5.92
   0  10  -3    6.40    1.67
   0 -10   3    9.42    2.28
   0  10   2   27.57    1.18
   0 -10  -2   27.88    1.27
   1 -10  -4    3.16    0.48
  -1  10   4    2.94    1.01
   1 -10  -3    2.50    0.44
  -1  10   3    3.99    0.53
   1 -10  -2   14.95    0.88
  -1  10   2   16.00    0.92
   1 -10  -1   29.37    1.31
  -1  10   1   26.69    1.27
   1 -10   0   51.28    2.28
  -1  10   0   55.97    2.06
   1 -10   1   88.28    5.22
  -1  10  -1   88.85    7.14
   1 -10   2   26.96    4.56
  -1  10  -2   33.09    4.08
   1 -10   3    3.51    3.77
  -1  10  -3    5.00    3.16
   1 -10   4    0.13    4.21
  -1  10  -4    7.01    4.73
   1 -10   5   12.23    5.74
  -1  10  -5    0.57    5.08
   1 -10   6   30.73    5.79
  -1  10  -6   31.87    6.88
   1 -10   7    8.15    4.03
  -1  10  -7   10.91    5.13
   1  -9  -7   22.62    1.88
  -1   9   7   27.66    1.88
   1  -9  -6   12.62    0.96
  -1   9   6   11.05    1.10
   1  -9  -5    0.22    0.57
  -1   9   5    0.04    0.48
   1  -9  -4   44.62    1.93
  -1   9   4   30.29    1.53
   1  -9  -3   67.98    2.59
  -1   9   3   65.88    2.41
   1  -9  -2  161.26    4.82
  -1   9   2  130.80    4.16
   1  -9  -1  245.68    7.19
  -1   9   1  260.41    7.58
   1  -9   0  166.17    5.48
  -1   9   0  166.48    5.00
   1  -9   1   81.84    2.59
  -1   9  -1   80.35    2.76
   1  -9   2    6.57    0.35
  -1   9  -2    6.57    3.42
   1  -9   3   10.74    4.34
  -1   9  -3    1.75    4.65
   1  -9   4   44.88    6.36
  -1   9  -4   48.17    5.87
   1  -9   5   92.18    6.88
  -1   9  -5   85.61    8.50
   1  -9   6  191.02   12.23
  -1   9  -6  192.69   12.14
   1  -9   7   30.99    2.02
  -1   9  -7   52.29    8.42
   1  -9   8    1.31    0.39
  -1   9  -8    9.12    7.80
   1  -9   9   13.46    0.79
  -1   9  -9   37.43    7.85
   1  -8  -8   55.89    2.76
  -1   8   8   50.85    2.45
   1  -8  -7   17.88    1.10
  -1   8   7   16.48    1.18
   1  -8  -6    9.86    0.75
  -1   8   6   12.27    0.96
   1  -8  -5  116.24    3.86
  -1   8   5  121.24    4.08
   1  -8  -4  329.01   11.83
  -1   8   4  313.40    9.12
   1  -8  -3  529.98   13.68
  -1   8   3  498.95   13.24
   1  -8  -2  168.41    5.26
  -1   8   2  176.73    5.52
   1  -8  -1  251.78    7.01
  -1   8   1  262.30    7.19
   1  -8   0   62.68    2.59
  -1   8   0   65.66    2.45
   1  -8   1   29.28    1.36
  -1   8  -1   31.38    1.31
   1  -8   2   25.86    1.31
  -1   8  -2   22.05    0.96
   1  -8   3  191.77    5.17
  -1   8  -3  186.07    5.22
   1  -8   4  311.26    8.28
  -1   8  -4  339.57   11.22
   1  -8   5  240.77    7.23
  -1   8  -5  225.69    7.01
   1  -8   6   43.88    1.62
  -1   8  -6   45.98    1.62
   1  -8   7   25.47    1.18
  -1   8  -7   25.07    1.10
   1  -8   8    2.45    0.35
  -1   8  -8    2.06    0.44
   1  -8   9   59.17    2.41
  -1   8  -9   53.74    2.32
   1  -8  10  152.19    5.30
  -1   8 -10  152.23    5.39
   1  -7 -10   37.39    2.24
  -1   7  10   39.71    2.19
   1  -7  -9    2.72    0.83
  -1   7   9    1.62    0.79
   1  -7  -8   17.84    1.45
  -1   7   8   18.02    1.23
   1  -7  -7   56.19    2.94
  -1   7   7   60.40    2.72
   1  -7  -6  157.23    5.22
  -1   7   6  168.71    5.52
   1  -7  -5  467.48   20.95
  -1   7   5  561.63   14.95
   1  -7  -4  419.92   11.00
  -1   7   4  438.81   12.27
   1  -7  -3    0.83    0.53
  -1   7   3    1.31    0.57
   1  -7  -2   34.06    1.36
  -1   7   2   35.33    1.62
   1  -7  -1   15.03    0.96
  -1   7   1   15.12    0.83
   1  -7   0  115.76    4.08
  -1   7   0  123.30    3.86
   1  -7   1   61.89    2.45
  -1   7  -1   59.96    2.54
   1  -7   2  324.49    8.72
  -1   7  -2  334.58    8.77
   1  -7   3  595.60   14.42
  -1   7  -3  609.10   16.70
   1  -7   4    8.37    0.66
  -1   7  -4    7.63    0.57
   1  -7   5    3.24    0.39
  -1   7  -5    3.73    0.48
   1  -7   6   92.93    3.33
  -1   7  -6   89.02    3.46
   1  -7   7  169.33    5.35
  -1   7  -7  160.52    5.00
   1  -7   8  217.10    6.09
  -1   7  -8  225.87    6.27
   1  -7   9  116.33    3.86
  -1   7  -9  116.73    4.12
   1  -7  10   36.25    1.84
  -1   7 -10   41.42    1.80
   1  -7  11    1.67    0.53
  -1   7 -11    1.10    0.48
   1  -6 -11    7.89    0.96
  -1   6  11   10.21    1.10
   1  -6 -10   -0.22    0.66
  -1   6  10    0.39    0.75
   1  -6  -9   16.09    1.18
  -1   6   9   17.18    1.40
   1  -6  -8   87.10    3.90
  -1   6   8   92.53    3.68
   1  -6  -7  640.09   16.31
  -1   6   7  641.19   15.60
   1  -6  -6  414.22   10.56
  -1   6   6  424.08   11.62
   1  -6  -5   57.77    2.54
  -1   6   5   58.25    2.41
   1  -6  -4   92.36    3.64
  -1   6   4   88.50    3.20
   1  -6  -3  298.85    8.02
  -1   6   3  316.08    8.37
   1  -6  -2   29.46    1.40
  -1   6   2   27.97    1.45
   1  -6  -1 1344.88   31.25
  -1   6   1 1326.91   29.41
   1  -6   0  985.71   21.65
  -1   6   0  952.27   22.71
   1  -6   1  468.66   11.75
  -1   6  -1  491.76   11.88
   1  -6   2    1.14    0.44
  -1   6  -2    1.31    0.57
   1  -6   3    3.33    0.44
  -1   6  -3    2.76    0.48
   1  -6   4    1.14    0.39
  -1   6  -4    1.45    0.39
   1  -6   5  147.80    4.87
  -1   6  -5  146.45    4.78
   1  -6   6 1489.26   32.22
  -1   6  -6 1469.27   32.17
   1  -6   7  589.95   14.64
  -1   6  -7  596.61   15.17
   1  -6   8  111.16    3.77
  -1   6  -8  111.73    3.68
   1  -6   9   17.23    1.01
  -1   6  -9   17.62    1.01
   1  -6  10    4.03    0.70
  -1   6 -10    4.12    0.61
   1  -6  11    0.35    0.39
  -1   6 -11    0.79    0.44
   1  -6  12   25.86    1.62
  -1   6 -12   24.90    1.31
   1  -5 -12    0.61    0.79
  -1   5  12    1.62    0.83
   1  -5 -11   56.06    2.72
  -1   5  11   59.26    3.07
   1  -5 -10  173.88    5.61
  -1   5  10  162.88    5.57
   1  -5  -9  180.99    6.01
  -1   5   9  177.48    5.79
   1  -5  -8  238.67    7.01
  -1   5   8  241.17    7.14
   1  -5  -7   69.56    2.67
  -1   5   7   70.97    2.94
   1  -5  -6   21.65    1.40
  -1   5   6   24.68    1.53
   1  -5  -5   23.76    1.23
  -1   5   5   19.42    1.23
   1  -5  -4  387.66    9.99
  -1   5   4  385.38    9.77
   1  -5  -3 1521.00   34.32
  -1   5   3 1529.54   31.65
   1  -5  -2 1148.73   25.29
  -1   5   2 1219.47   26.96
   1  -5  -1  235.73    6.40
  -1   5   1  239.63    6.97
   1  -5   0    1.36    0.44
  -1   5   0    1.93    0.35
   1  -5   1   11.75    0.79
  -1   5  -1   12.32    0.92
   1  -5   2 1441.79   32.13
  -1   5  -2 1444.03   33.62
   1  -5   3 2329.23   49.66
  -1   5  -3 2252.13   49.88
   1  -5   4 2409.84   73.51
  -1   5  -4 2157.62   46.64
   1  -5   5  871.83   21.52
  -1   5  -5  837.82   18.89
   1  -5   6  237.05    6.84
  -1   5  -6  249.06    7.10
   1  -5   7  176.87    5.26
  -1   5  -7  175.86    5.17
   1  -5   8   46.59    1.97
  -1   5  -8   48.00    2.10
   1  -5   9  225.43    6.40
  -1   5  -9  217.63    6.49
   1  -5  10  125.41    4.25
  -1   5 -10  122.56    4.30
   1  -5  11   69.34    2.81
  -1   5 -11   67.20    2.81
   1  -5  12   26.61    1.62
  -1   5 -12   28.23    1.80
   1  -5  13    3.02    0.92
  -1   5 -13    2.37    0.79
   1  -4 -12   65.53    3.11
  -1   4  12   65.79    3.07
   1  -4 -11  372.40   11.00
  -1   4  11  378.93   10.91
   1  -4 -10  204.09    6.27
  -1   4  10  203.73    6.49
   1  -4  -9    2.63    0.66
  -1   4   9    3.73    0.79
   1  -4  -8   16.96    1.18
  -1   4   8   16.83    1.31
   1  -4  -7   28.27    1.53
  -1   4   7   29.50    1.71
   1  -4  -6   70.61    2.41
  -1   4   6   73.68    2.76
   1  -4  -5  837.43   19.42
  -1   4   5  805.65   18.85
   1  -4  -4 1785.53   37.30
  -1   4   4 1812.22   39.05
   1  -4  -3 1009.73   23.89
  -1   4   3  986.54   22.27
   1  -4  -2  212.81    6.88
  -1   4   2  212.24    5.70
   1  -4  -1  106.51    3.46
  -1   4   1  117.56    3.90
   1  -4   0  778.95   20.08
  -1   4   0  841.55   19.81
   1  -4   1 3308.89   67.59
  -1   4  -1 3252.30   67.59
   1  -4   2 4697.82   92.75
  -1   4  -2 4296.09   91.17
   1  -4   3 4275.23   90.08
  -1   4  -3 4435.57   91.30
   1  -4   4 1277.77   27.97
  -1   4  -4 1385.03   30.33
   1  -4   5   15.47    1.01
  -1   4  -5   18.06    1.01
   1  -4   6    0.22    0.44
  -1   4  -6    1.62    0.44
   1  -4   7   26.08    1.18
  -1   4  -7   26.91    1.31
   1  -4   8  129.57    4.30
  -1   4  -8  137.85    4.73
   1  -4   9  185.15    5.83
  -1   4  -9  184.19    5.96
   1  -4  10  337.69    9.60
  -1   4 -10  327.91    9.29
   1  -4  11   26.91    1.40
  -1   4 -11   25.51    1.45
   1  -4  12    0.00    0.48
  -1   4 -12   -0.31    0.57
   1  -4  13    4.03    0.83
  -1   4 -13    4.43    0.66
   1  -3 -13   28.93    8.46
  -1   3  13   27.26    7.85
   1  -3 -12   67.28    9.29
  -1   3  12   86.48    9.29
   1  -3 -11   36.12    1.80
  -1   3  11   37.39    1.97
   1  -3 -10    1.75    0.66
  -1   3  10    1.14    0.57
   1  -3  -9    1.27    0.66
  -1   3   9    0.22    0.61
   1  -3  -8  465.85   11.66
  -1   3   8  488.21   12.62
   1  -3  -7  195.14    5.61
  -1   3   7  205.27    5.83
   1  -3  -6    7.19    0.88
  -1   3   6    6.36    0.92
   1  -3  -5   11.66    0.83
  -1   3   5   13.72    1.01
   1  -3  -4  906.11   20.69
  -1   3   4  894.23   19.64
   1  -3  -3  382.27   10.26
  -1   3   3  380.95    9.47
   1  -3  -2  699.00   17.62
  -1   3   2  701.50   15.30
   1  -3  -1 3192.30   68.29
  -1   3   1 3281.41   69.30
   1  -3   0 2942.67   65.18
  -1   3   0 3570.92   74.17
   1  -3   1  309.85    7.80
  -1   3  -1  300.25    7.89
   1  -3   2 1214.78   25.51
  -1   3  -2 1263.00   27.79
   1  -3   3  331.90    8.64
  -1   3  -3  323.35    8.24
   1  -3   4   27.61    1.27
  -1   3  -4   30.55    1.40
   1  -3   5    5.22    0.57
  -1   3  -5    3.02    0.61
   1  -3   6  262.91    7.19
  -1   3  -6  281.45    7.89
   1  -3   7  234.42    6.62
  -1   3  -7  242.44    7.36
   1  -3   8   10.30    0.96
  -1   3  -8    9.82    0.92
   1  -3   9   38.44    1.84
  -1   3  -9   42.96    1.93
   1  -3  10   51.33    2.37
  -1   3 -10   51.20    2.10
   1  -3  11    7.54    0.83
  -1   3 -11    8.55    0.83
   1  -3  12   14.03    0.96
  -1   3 -12   11.53    1.05
   1  -3  13  103.14    4.34
  -1   3 -13  100.07    3.86
   1  -2 -13   15.87    1.18
  -1   2  13   17.09    1.23
   1  -2 -12    0.83    0.57
  -1   2  12    0.70    0.66
   1  -2 -11    0.75    0.53
  -1   2  11    0.53    0.61
   1  -2 -10   23.01    1.31
  -1   2  10   22.79    1.49
   1  -2  -9  504.73   12.14
  -1   2   9  467.48   12.05
   1  -2  -8 1010.21   21.52
  -1   2   8  947.31   34.23
   1  -2  -7  586.70   15.87
  -1   2   7  621.50   14.90
   1  -2  -6  123.52    4.03
  -1   2   6  137.90    4.73
   1  -2  -5  685.59   16.35
  -1   2   5  702.03   16.39
   1  -2  -4  820.46   18.67
  -1   2   4  824.67   19.29
   1  -2  -3 1065.66   23.36
  -1   2   3 1075.04   24.37
   1  -2  -2 4226.05   90.60
  -1   2   2 4707.86   97.79
   1  -2  -1 8642.90  235.25
  -1   2   1 7496.10  176.87
   1  -2   0 3405.59   71.23
  -1   2   0 3385.64   70.61
   1  -2   1 1290.35   27.26
  -1   2  -1 1276.28   27.09
   1  -2   2 1409.31   30.51
  -1   2  -2 1420.93   30.81
   1  -2   3    1.88    0.39
  -1   2  -3    2.37    0.44
   1  -2   4   28.05    1.31
  -1   2  -4   27.70    1.45
   1  -2   5 3487.42   80.08
  -1   2  -5 3709.79   83.02
   1  -2   6 4030.38   93.50
  -1   2  -6 3802.97   88.32
   1  -2   7   31.56    1.40
  -1   2  -7   29.02    1.67
   1  -2   8   70.40    2.98
  -1   2  -8   73.64    3.11
   1  -2   9    2.28    0.61
  -1   2  -9    0.61    0.53
   1  -2  10  198.65    6.18
  -1   2 -10  191.20    5.96
   1  -2  11  116.90    4.43
  -1   2 -11  122.12    4.87
   1  -2  12  274.00    8.59
  -1   2 -12  265.01    8.24
   1  -2  13  210.57    7.23
  -1   2 -13  222.80    7.32
   1  -1 -14   39.10    2.50
  -1   1  14   37.87    2.63
   1  -1 -13    2.41    0.66
  -1   1  13   -0.18    0.70
   1  -1 -12   26.74    1.36
  -1   1  12   25.77    1.53
   1  -1 -11  112.34    4.25
  -1   1  11  109.23    4.21
   1  -1 -10  299.29    7.93
  -1   1  10  297.89    8.24
   1  -1  -9  468.66   11.79
  -1   1   9  467.04   13.02
   1  -1  -8  344.04    8.72
  -1   1   8  358.95    9.42
   1  -1  -7  278.12    7.50
  -1   1   7  275.66    7.85
   1  -1  -6  562.37   14.03
  -1   1   6  555.58   13.06
   1  -1  -5  755.72   18.02
  -1   1   5  758.44   17.75
   1  -1  -4 4169.77   84.16
  -1   1   4 4241.65   87.97
   1  -1  -3  273.95    7.36
  -1   1   3  265.06    7.14
   1  -1  -2 2227.76   57.51
  -1   1   2 2782.64   65.05
   1  -1  -1   16.74    1.84
  -1   1   1 2675.11   80.96
   1  -1   0   57.03    2.19
  -1   1   0   58.08    1.88
   1  -1   1  213.16    6.18
  -1   1  -1  203.78    5.70
   1  -1   2 1234.37   31.47
  -1   1  -2 1207.20   58.21
   1  -1   3 3594.81   78.55
  -1   1  -3 4202.42  100.16
   1  -1   4 1786.58   37.43
  -1   1  -4 1815.11   39.19
   1  -1   5  404.14   10.91
  -1   1  -5  394.54   10.56
   1  -1   6  276.80    7.93
  -1   1  -6  273.17    8.07
   1  -1   7    3.42    0.66
  -1   1  -7    3.51    0.57
   1  -1   8  146.36    4.87
  -1   1  -8  155.08    5.35
   1  -1   9 1375.47   30.55
  -1   1  -9 1381.17   31.43
   1  -1  10  277.02    7.67
  -1   1 -10  267.29    7.93
   1  -1  11  101.08    3.55
  -1   1 -11  103.58    3.81
   1  -1  12   27.48    1.62
  -1   1 -12   29.28    1.62
   1  -1  13   44.71    2.54
  -1   1 -13   45.89    2.37
   1   0 -14   30.64    1.58
  -1   0  14   29.85    1.80
   1   0 -13   65.09    2.98
  -1   0  13   65.27    2.85
   1   0 -12   63.16    2.76
  -1   0  12   60.88    2.76
   1   0 -11  634.17   15.30
  -1   0  11  628.65   15.30
   1   0 -10    4.60    0.75
  -1   0  10    6.57    1.05
   1   0  -9  167.79    5.13
  -1   0   9  158.85    5.22
   1   0  -8    9.47    0.79
  -1   0   8    7.76    0.88
   1   0  -7  702.20   16.74
  -1   0   7  695.93   17.36
   1   0  -6 2225.78   52.69
  -1   0   6 2277.73   47.65
   1   0  -5 1919.66   46.29
  -1   0   5 1951.08   47.51
   1   0  -4  694.62   19.15
  -1   0   4  701.37   18.80
   1   0  -3  131.72    4.03
  -1   0   3  133.56    4.60
   1   0  -2 4608.10  140.88
  -1   0   2 5865.04  121.02
   1   0  -1 2086.83   42.25
  -1   0   1 1781.41   38.18
   1   0   0 2918.30   89.90
  -1   0   0 3602.05   74.60
   1   0   1 3052.43   59.83
  -1   0  -1 2705.05  105.42
   1   0   2 3588.54  105.68
  -1   0  -2 3854.96   86.22
   1   0   3    5.13    0.66
  -1   0  -3    3.51    0.61
   1   0   4  980.58   22.53
  -1   0  -4  973.35   25.38
   1   0   5 1544.89   38.66
  -1   0  -5 1526.48   33.40
   1   0   6  266.42    7.71
  -1   0  -6  283.42    7.76
   1   0   7 2250.07   47.65
  -1   0  -7 2263.52   48.52
   1   0   8 1237.05   27.40
  -1   0  -8 1234.46   28.36
   1   0   9  431.88   11.40
  -1   0  -9  434.38   12.23
   1   0  10   40.46    2.10
  -1   0 -10   38.05    1.97
   1   0  11   59.44    2.63
  -1   0 -11   57.51    2.63
   1   0  12   36.16    2.10
  -1   0 -12   34.67    1.93
   1   0  13   34.72    1.71
  -1   0 -13   36.29    1.80
   1   1 -14   57.46    2.59
  -1  -1  14   61.23    3.20
   1   1 -13   19.51    1.27
  -1  -1  13   21.13    1.40
   1   1 -12    8.20    0.92
  -1  -1  12    7.23    0.92
   1   1 -11   28.75    1.53
  -1  -1  11   30.33    1.62
   1   1 -10   29.32    1.71
  -1  -1  10   27.83    1.53
   1   1  -9  216.53    7.06
  -1  -1   9  225.52    7.28
   1   1  -8 1072.72   23.71
  -1  -1   8 1069.26   26.91
   1   1  -7 1805.91   38.00
  -1  -1   7 1836.68   39.80
   1   1  -6   21.17    1.18
  -1  -1   6   23.98    1.40
   1   1  -5   11.48    0.83
  -1  -1   5   12.10    0.83
   1   1  -4  426.62   10.43
  -1  -1   4  414.35    9.99
   1   1  -3 1400.94   31.82
  -1  -1   3 1496.67   31.21
   1   1  -2 1214.74   26.52
  -1  -1   2 1280.97   43.09
   1   1  -1 2181.78   70.66
  -1  -1   1 2681.21   78.33
   1   1   0 2390.16   48.39
  -1  -1   0 2492.33   52.03
   1   1   1 2426.89   51.77
  -1  -1  -1 1889.76   42.17
   1   1   2  233.41    6.14
  -1  -1  -2  229.11    6.27
   1   1   3 2355.09   51.07
  -1  -1  -3 1907.91   45.24
   1   1   4  195.71    6.18
  -1  -1  -4  195.06    5.61
   1   1   5  955.38   22.92
  -1  -1  -5  964.36   22.84
   1   1   6 1371.35   30.46
  -1  -1  -6 1385.73   30.77
   1   1   7 1108.40   24.81
  -1  -1  -7 1163.63   26.21
   1   1   8   21.04    1.49
  -1  -1  -8   20.43    1.36
   1   1   9    7.76    0.79
  -1  -1  -9    5.83    0.88
   1   1  10  120.67    4.30
  -1  -1 -10  103.93    8.37
   1   1  11   60.62    9.47
  -1  -1 -11   82.05    3.16
   1   1  12   33.58    2.02
  -1  -1 -12   35.64    1.71
   1   1  13   63.12    2.72
  -1  -1 -13   37.92    8.72
   1   2 -14    2.50    0.61
  -1  -2  14    4.47    0.83
   1   2 -13   21.13    1.36
  -1  -2  13   23.23    1.45
   1   2 -12    2.41    0.66
  -1  -2  12    3.24    0.70
   1   2 -11  216.40    6.57
  -1  -2  11  215.39    6.71
   1   2 -10  417.46   10.65
  -1  -2  10  383.54   10.04
   1   2  -9  558.82   14.51
  -1  -2   9  553.30   13.11
   1   2  -8  313.71    8.55
  -1  -2   8  319.58    8.28
   1   2  -7  667.88   15.74
  -1  -2   7  676.30   16.09
   1   2  -6  139.30    4.34
  -1  -2   6  145.35    4.87
   1   2  -5  864.29   20.29
  -1  -2   5  887.31   21.13
   1   2  -4 4842.38  102.92
  -1  -2   4 4250.20   95.51
   1   2  -3 2734.42   81.49
  -1  -2   3 2848.78   86.39
   1   2  -2 1089.86   28.89
  -1  -2   2  979.88   21.70
   1   2  -1   68.03    3.68
  -1  -2   1   64.48    3.24
   1   2   0    1.31    0.18
   1   2   1  174.19    4.60
  -1  -2  -1  175.99    4.56
   1   2   2 1916.59   39.32
  -1  -2  -2 1644.65   35.94
   1   2   3 4622.17   98.32
  -1  -2  -3 5957.18  167.18
   1   2   4 1871.09   41.12
  -1  -2  -4 1877.18   39.98
   1   2   5  201.41    5.83
  -1  -2  -5  201.06    5.74
   1   2   6  760.54   18.67
  -1  -2  -6  775.23   17.93
   1   2   7    0.66    0.53
  -1  -2  -7    0.75    0.61
   1   2   8    0.83    0.61
  -1  -2  -8    0.66    0.57
   1   2   9   94.33    3.64
  -1  -2  -9   96.87    3.46
   1   2  10  398.18   10.87
  -1  -2 -10  391.30   10.52
   1   2  11  183.31    6.09
  -1  -2 -11  181.82    6.22
   1   2  12    6.05    0.96
  -1  -2 -12    5.96    0.83
   1   2  13    1.53    0.83
  -1  -2 -13    0.04    0.53
   1   3 -13   15.39    1.01
  -1  -3  13   19.51    1.40
   1   3 -12   76.75    3.16
  -1  -3  12   78.90    3.07
   1   3 -11  212.28    6.57
  -1  -3  11  224.16    6.79
   1   3 -10  202.03    6.40
  -1  -3  10  194.09    6.14
   1   3  -9  103.80    3.42
  -1  -3   9  101.87    4.03
   1   3  -8  158.54    4.87
  -1  -3   8  161.79    4.95
   1   3  -7  216.05    6.27
  -1  -3   7  216.36    6.22
   1   3  -6  835.54   19.20
  -1  -3   6  810.91   19.20
   1   3  -5  300.65    8.37
  -1  -3   5  296.53    7.80
   1   3  -4 1454.63   31.38
  -1  -3   4 1558.65   32.74
   1   3  -3  555.05   12.45
  -1  -3   3  497.41   11.44
   1   3  -2    0.04    3.29
  -1  -3   2    2.15    3.07
   1   3  -1  662.93   22.75
  -1  -3   1  657.93   21.52
   1   3   0  417.95   13.72
  -1  -3   0  516.66   25.20
  -1  -3  -1 1523.19   42.96
   1   3   2 1296.70   30.20
  -1  -3  -2 1286.93   26.61
   1   3   3  366.05    9.07
  -1  -3  -3  384.54    9.29
   1   3   4  126.02    3.68
  -1  -3  -4  127.60    3.90
   1   3   5   11.40    4.21
  -1  -3  -5   10.52    0.83
   1   3   6   28.32    1.49
  -1  -3  -6   32.44    1.67
   1   3   7  156.35    5.17
  -1  -3  -7  151.79    4.95
   1   3   8  115.28    3.77
  -1  -3  -8  108.49    4.08
   1   3   9  375.25   10.83
  -1  -3  -9  392.70   10.43
   1   3  10   97.48    3.86
  -1  -3 -10   96.74    3.90
   1   3  11    7.63    1.05
  -1  -3 -11    7.98    0.88
   1   3  12    1.27    0.66
  -1  -3 -12    2.06    0.75
   1   4 -13   97.00    4.03
  -1  -4  13  102.66    4.34
   1   4 -12    0.44    0.44
  -1  -4  12   -0.26    0.39
   1   4 -11   13.37    0.88
  -1  -4  11   13.06    1.10
   1   4 -10   48.52    2.06
  -1  -4  10   47.69    2.10
   1   4  -9   40.28    1.71
  -1  -4   9   39.49    1.80
   1   4  -8   97.13    3.20
  -1  -4   8   96.56    3.59
   1   4  -7  451.26   11.44
  -1  -4   7  451.30   11.13
   1   4  -6  450.64   10.96
  -1  -4   6  429.74   10.13
   1   4  -5  126.37    4.25
  -1  -4   5  130.01    4.03
   1   4  -4    1.75    0.22
  -1  -4   4    1.14    0.22
   1   4  -3  177.65    8.46
  -1  -4   3  170.42    8.24
   1   4  -2   16.00    3.11
  -1  -4   2   20.43    2.89
   1   4  -1  153.68    6.84
  -1  -4   1  152.71    6.53
   1   4   0  958.62   29.94
  -1  -4   0  959.59   29.28
   1   4   1  449.55   14.42
  -1  -4  -1  491.15   20.21
   1   4   2   11.48    0.83
  -1  -4  -2   10.56    0.61
   1   4   3   94.55    2.94
  -1  -4  -3   99.33    3.02
   1   4   4   33.36    1.62
  -1  -4  -4   37.04    1.71
   1   4   5  297.14    8.11
  -1  -4  -5  296.22    7.45
   1   4   6  309.28    8.20
  -1  -4  -6  290.09    7.80
   1   4   7  303.76    8.33
  -1  -4  -7  305.47    8.68
   1   4   8  172.09    5.57
  -1  -4  -8  182.96    5.83
   1   4   9    2.85    0.70
  -1  -4  -9    4.08    0.70
   1   4  10    2.19    0.88
  -1  -4 -10    1.80    0.75
   1   4  11    1.14    0.70
  -1  -4 -11   -0.31    0.53
   1   5 -12    0.79    0.61
  -1  -5  12    0.48    0.53
   1   5 -11    6.18    0.66
  -1  -5  11    5.44    0.75
   1   5 -10  190.67    5.83
  -1  -5  10  215.74    6.88
   1   5  -9  195.19    5.70
  -1  -5   9  192.86    6.01
   1   5  -8  221.40    6.40
  -1  -5   8  234.99    7.06
   1   5  -7  203.52    5.61
  -1  -5   7  217.67    6.93
   1   5  -6   57.16    2.24
  -1  -5   6   54.09    2.19
   1   5  -5    2.28    0.44
  -1  -5   5    1.97    0.22
   1   5  -4   44.93    5.79
  -1  -5   4   30.64    4.51
   1   5  -3  402.47   15.74
  -1  -5   3  366.62   13.98
   1   5  -2  786.14   26.47
  -1  -5   2  786.97   26.30
   1   5  -1  625.10   21.87
  -1  -5   1  614.75   22.09
   1   5   0  176.78    6.71
  -1  -5   0  160.60    5.79
   1   5   1    1.93    0.31
  -1  -5  -1    2.63    0.44
   1   5   2    6.53    0.61
  -1  -5  -2    7.01    0.61
   1   5   3  336.20   11.83
  -1  -5  -3  349.48   11.53
   1   5   4 1070.62   23.41
  -1  -5  -4 1153.77   28.18
   1   5   5  986.28   22.49
  -1  -5  -5 1013.24   23.32
   1   5   6   99.24    3.46
  -1  -5  -6   97.31    3.51
   1   5   7    2.06    0.70
  -1  -5  -7    0.57    0.53
   1   5   8    0.26    0.57
  -1  -5  -8    1.45    0.75
   1   5   9   12.67    1.01
  -1  -5  -9   11.75    0.92
   1   5  10   25.82    1.58
  -1  -5 -10   27.35    1.58
   1   5  11   51.99    3.24
  -1  -5 -11   57.60    3.07
   1   6 -12   15.52    1.27
  -1  -6  12   16.48    1.18
   1   6 -11   84.38    3.33
  -1  -6  11   79.34    2.89
   1   6 -10  112.65    4.25
  -1  -6  10  108.57    3.68
   1   6  -9  111.16    3.81
  -1  -6   9  104.10    3.51
   1   6  -8   17.84    1.40
  -1  -6   8   16.83    0.92
   1   6  -7    2.32    0.31
  -1  -6   7    1.97    0.31
   1   6  -6   33.18    5.79
  -1  -6   6   35.20    6.01
   1   6  -5  340.23   16.31
  -1  -6   5  344.09   15.39
   1   6  -4  381.30   16.39
  -1  -6   4  352.63   14.20
   1   6  -3  372.49   15.30
  -1  -6   3  368.50   14.42
   1   6  -2  290.92   12.40
  -1  -6   2  289.73   12.84
   1   6  -1   89.86    3.94
  -1  -6   1   99.59    5.17
   1   6   0   68.99    3.02
  -1  -6   0   69.56    2.81
   1   6   1  309.46   10.43
  -1  -6  -1  314.76   10.65
   1   6   2  977.16   28.67
  -1  -6  -2  972.74   40.06
   1   6   3  729.20   23.36
  -1  -6  -3  698.43   24.59
   1   6   4  202.95    7.67
  -1  -6  -4  207.77    7.10
   1   6   5   28.01    1.36
  -1  -6  -5   27.26    1.75
   1   6   6    1.01    0.61
  -1  -6  -6    1.18    0.61
   1   6   7   10.83    0.96
  -1  -6  -7   10.65    0.88
   1   6   8  125.14    4.25
  -1  -6  -8  109.36    4.65
   1   6   9   71.93    3.29
  -1  -6  -9   74.30    3.29
   1   6  10   14.99    1.58
  -1  -6 -10   13.63    1.27
   1   7 -10    4.91    0.66
  -1  -7  10    4.73    0.53
   1   7  -9   -5.00    5.57
  -1  -7   9    0.83    0.26
   1   7  -8   24.90    7.50
  -1  -7   8   36.43    7.98
   1   7  -7  117.16    7.85
  -1  -7   7  132.90    8.90
   1   7  -6  257.65   15.03
  -1  -7   6  286.93   14.33
   1   7  -5  190.23    9.86
  -1  -7   5  203.21   12.10
   1   7  -4    1.18    4.38
  -1  -7   4    1.18    4.21
   1   7  -3   37.61    4.51
  -1  -7   3   45.54    4.78
   1   7  -2  121.72    8.85
  -1  -7   2  132.37    6.93
  -1  -7   0  311.30   10.78
   1   7   1  451.57   14.20
  -1  -7  -1  454.50   13.81
   1   7   2  151.44    6.09
  -1  -7  -2  138.47    4.87
   1   7   3    1.10    0.48
  -1  -7  -3    1.14    0.39
   1   7   4   54.09    2.32
  -1  -7  -4   58.65    2.67
   1   7   5   13.50    0.96
  -1  -7  -5   15.43    1.05
   1   7   6  138.60    5.30
  -1  -7  -6  126.50    4.82
   1   7   7   40.33    2.15
  -1  -7  -7   38.57    2.37
   1   7   8   29.76    1.71
  -1  -7  -8    9.95    5.57
   1   8  -9   28.84    7.58
  -1  -8   9   19.29    7.28
   1   8  -8   62.46    8.72
  -1  -8   8   55.62    6.66
   1   8  -7   31.95    5.87
  -1  -8   7   26.69    5.39
   1   8  -6   45.59    6.44
  -1  -8   6   45.67    6.71
   1   8  -5   23.01    4.69
  -1  -8   5   31.17    4.65
   1   8  -4   19.37    4.08
  -1  -8   4   14.95    4.38
   1   8  -3   30.90    4.43
  -1  -8   3   36.99    4.30
   1   8   1   26.47    1.14
  -1  -8  -1   27.35    1.27
   1   8   2   59.09    2.59
  -1  -8  -2   64.22    2.67
   1   8   3    0.35    0.44
  -1  -8  -3    0.53    0.35
   1   8   4    5.61    0.70
  -1  -8  -4    4.78    0.61
   1   8   5   33.97    1.71
  -1  -8  -5   36.73    1.93
   1   8   6   40.02    2.24
  -1  -8  -6   37.17    2.28
   1   9  -7    2.28    4.25
  -1  -9   7    2.72    4.38
   1   9  -6   13.85    3.81
  -1  -9   6   11.88    4.43
   1   9  -5   91.22    8.02
  -1  -9   5  113.57    8.11
   1   9  -4   91.44    7.80
  -1  -9   4   81.13    6.75
   1   9   2   70.61    2.94
  -1  -9  -2   75.79    2.72
   1   9   3   39.32    1.88
  -1  -9  -3   40.33    1.58
   1   9   4   12.10    0.79
  -1  -9  -4    9.95    0.75
   2 -11  -2   30.46    1.53
  -2  11   2   33.44    1.75
   2 -11  -1    2.94    0.70
  -2  11   1    2.98    0.39
   2 -11   0    0.22    0.39
  -2  11   0    0.18    0.31
   2 -11   1    0.61    0.26
  -2  11  -1    0.35    0.18
   2 -11   2    6.62    0.39
  -2  11  -2   11.35    3.68
   2 -11   3   27.00    4.65
  -2  11  -3   25.99    3.59
   2 -11   4   42.87    6.79
  -2  11  -4   32.35    6.57
   2 -10  -5  105.77    3.46
  -2  10   5   89.16    3.42
   2 -10  -4   79.42    2.94
  -2  10   4   78.59    2.76
   2 -10  -3   35.24    1.62
  -2  10   3   33.09    1.49
   2 -10  -2    3.51    0.48
  -2  10   2    3.64    0.61
   2 -10  -1    2.45    0.44
  -2  10   1    2.10    0.48
   2 -10   0   25.07    1.18
  -2  10   0   23.19    1.10
   2 -10   1  125.84    3.86
  -2  10  -1  128.82    3.90
   2 -10   2  120.28    4.25
  -2  10  -2  114.54    4.25
   2 -10   3   51.37    1.75
  -2  10  -3   54.05    1.97
   2 -10   4    8.64    0.48
  -2  10  -4    9.25    0.48
   2 -10   5   45.50    1.71
  -2  10  -5   42.96    1.58
   2 -10   6    2.63    0.26
  -2  10  -6    2.76    0.31
   2 -10   7   11.13    0.61
  -2  10  -7    8.15    0.75
   2  -9  -7   57.68    2.59
  -2   9   7   59.96    2.32
   2  -9  -6   78.68    3.02
  -2   9   6   78.77    3.20
   2  -9  -5   64.61    2.67
  -2   9   5   63.25    2.41
   2  -9  -4    6.27    0.83
  -2   9   4    4.95    0.57
   2  -9  -3    0.83    0.48
  -2   9   3    0.75    0.53
   2  -9  -2  183.97    5.52
  -2   9   2  181.03    5.17
   2  -9  -1  179.71    5.57
  -2   9   1  174.02    4.87
   2  -9   0  183.00    5.57
  -2   9   0  169.68    4.95
   2  -9   1  126.94    4.34
  -2   9  -1  133.43    3.81
   2  -9   2   41.82    1.58
  -2   9  -2   44.80    1.93
   2  -9   3    1.36    0.39
  -2   9  -3    1.49    0.35
   2  -9   4   34.58    1.40
  -2   9  -4   35.55    1.71
   2  -9   5  177.17    5.04
  -2   9  -5  178.49    6.14
   2  -9   6  178.22    5.26
  -2   9  -6  190.72    5.83
   2  -9   7   15.03    0.88
  -2   9  -7   16.31    0.92
   2  -9   8  123.70    4.25
  -2   9  -8  118.22    4.38
   2  -9   9   22.92    1.18
  -2   9  -9   25.16    1.23
   2  -8  -9   31.65    5.35
  -2   8   9   66.23    2.67
   2  -8  -8   87.36    3.64
  -2   8   8   83.19    3.33
   2  -8  -7   45.02    2.06
  -2   8   7   44.05    2.06
   2  -8  -6   24.81    1.45
  -2   8   6   22.40    1.36
   2  -8  -5    1.45    0.61
  -2   8   5    1.23    0.66
   2  -8  -4    2.15    0.66
  -2   8   4    1.40    0.61
   2  -8  -3   35.50    1.67
  -2   8   3   34.06    1.58
   2  -8  -2  372.62   10.43
  -2   8   2  374.64    9.99
   2  -8  -1  706.32   16.96
  -2   8   1  740.99   17.58
   2  -8   0    6.79    0.66
  -2   8   0    7.28    0.66
   2  -8   1    2.02    0.53
  -2   8  -1    0.83    0.53
   2  -8   2   20.38    1.14
  -2   8  -2   19.29    1.23
   2  -8   3    1.71    0.53
  -2   8  -3    1.58    0.44
   2  -8   4  237.18    6.79
  -2   8  -4  239.37    7.14
   2  -8   5  577.50   14.51
  -2   8  -5  539.76   13.81
   2  -8   6  288.90    8.11
  -2   8  -6  271.24    7.98
   2  -8   7   33.88    1.71
  -2   8  -7   30.64    1.45
   2  -8   8    2.50    0.57
  -2   8  -8    2.50    0.48
   2  -8   9   15.65    0.92
  -2   8  -9   13.68    0.96
   2  -8  10   11.97    0.83
  -2   8 -10   11.88    0.83
   2  -7 -10   32.70    1.84
  -2   7  10   29.19    1.67
   2  -7  -9   28.32    1.49
  -2   7   9   29.72    1.71
   2  -7  -8   96.56    3.64
  -2   7   8   87.05    3.24
   2  -7  -7    3.59    0.83
  -2   7   7    2.15    0.66
   2  -7  -6   54.09    2.32
  -2   7   6   53.65    2.32
   2  -7  -5  315.11    8.81
  -2   7   5  342.11    9.42
   2  -7  -4  358.46    9.91
  -2   7   4  370.78    9.64
   2  -7  -3  242.04    7.19
  -2   7   3  225.96    6.71
   2  -7  -2  133.21    4.43
  -2   7   2  124.53    4.03
   2  -7  -1   79.29    2.76
  -2   7   1   80.70    3.02
   2  -7   0    3.94    0.61
  -2   7   0    3.73    0.57
   2  -7   1    2.50    0.61
  -2   7  -1    3.20    0.79
   2  -7   2 2089.55   46.73
  -2   7  -2 2130.71   45.81
   2  -7   3  877.75   21.61
  -2   7  -3  820.24   18.89
   2  -7   4  184.05    5.39
  -2   7  -4  193.30    5.96
   2  -7   5   32.00    1.58
  -2   7  -5   31.25    1.62
   2  -7   6   17.75    0.96
  -2   7  -6   16.35    1.05
   2  -7   7   43.92    1.84
  -2   7  -7   46.55    2.06
   2  -7   8  108.35    3.90
  -2   7  -8  109.54    3.73
   2  -7   9  144.69    4.78
  -2   7  -9  145.39    4.73
   2  -7  10   88.37    3.42
  -2   7 -10   85.82    2.94
   2  -7  11    6.09    0.70
  -2   7 -11    6.57    0.66
   2  -6 -11   95.73    4.65
  -2   6  11  105.42    4.56
   2  -6 -10   -0.22    0.70
  -2   6  10    0.92    0.66
   2  -6  -9   12.93    1.40
  -2   6   9   12.97    1.18
   2  -6  -8   95.77    3.81
  -2   6   8   94.24    3.38
   2  -6  -7  327.12    9.82
  -2   6   7  307.97    8.37
   2  -6  -6  417.81   11.53
  -2   6   6  430.04   11.09
   2  -6  -5 1578.86   55.19
  -2   6   5 1759.32   36.86
   2  -6  -4  313.75    8.94
  -2   6   4  317.74    8.37
   2  -6  -3  149.08    4.69
  -2   6   3  158.46    4.95
   2  -6  -2    4.38    0.70
  -2   6   2    5.48    0.79
   2  -6  -1  550.19   14.38
  -2   6   1  571.67   13.76
   2  -6   0 1338.48   31.21
  -2   6   0 1363.86   31.03
   2  -6   1 2586.57   54.75
  -2   6  -1 2464.02   52.51
   2  -6   2 2584.99   54.48
  -2   6  -2 2584.42   54.35
   2  -6   3  841.41   20.12
  -2   6  -3  807.49   18.72
   2  -6   4 1025.91   24.77
  -2   6  -4 1039.14   23.93
   2  -6   5   19.42    1.10
  -2   6  -5   23.19    1.40
   2  -6   6  729.33   17.53
  -2   6  -6  738.23   17.14
   2  -6   7  556.02   14.11
  -2   6  -7  581.09   14.03
   2  -6   8  379.81   10.39
  -2   6  -8  369.99    9.60
   2  -6   9  225.52    6.88
  -2   6  -9  241.43    7.36
   2  -6  10   17.36    1.23
  -2   6 -10   16.66    1.05
   2  -6  11    9.73    0.83
  -2   6 -11    8.77    0.92
   2  -6  12    0.39    0.66
  -2   6 -12    1.97    0.57
   2  -5 -12   45.15    2.63
  -2   5  12   45.28    2.28
   2  -5 -11    9.42    1.31
  -2   5  11    9.99    1.27
   2  -5 -10    0.39    0.75
  -2   5  10    0.88    0.79
   2  -5  -9  205.40    6.44
  -2   5   9  206.32    6.66
   2  -5  -8  560.10   15.47
  -2   5   8  575.52   14.82
   2  -5  -7  288.81    9.12
  -2   5   7  283.16    8.15
   2  -5  -6   -0.48    0.66
  -2   5   6    0.96    0.75
   2  -5  -5    5.74    0.92
  -2   5   5    6.71    0.92
   2  -5  -4  282.68    9.69
  -2   5   4  293.94    7.58
   2  -5  -3   87.36    3.20
  -2   5   3   78.37    2.76
   2  -5  -2 1958.54   39.84
  -2   5   2 1853.64   40.15
   2  -5  -1 1444.99   32.70
  -2   5   1 1462.87   31.95
   2  -5   0   31.60    1.62
  -2   5   0   33.40    1.84
   2  -5   1   49.53    2.06
  -2   5  -1   51.99    2.15
   2  -5   2  284.52    7.71
  -2   5  -2  267.47    7.14
   2  -5   3  185.06    5.57
  -2   5  -3  184.01    5.52
   2  -5   4  655.21   15.91
  -2   5  -4  642.02   15.39
   2  -5   5  832.65   19.42
  -2   5  -5  851.23   19.02
   2  -5   6 1542.91   34.67
  -2   5  -6 1488.52   34.28
   2  -5   7   50.01    2.19
  -2   5  -7   54.09    2.15
   2  -5   8   27.97    1.49
  -2   5  -8   29.24    1.58
   2  -5   9  120.41    4.25
  -2   5  -9  113.75    3.99
   2  -5  10   91.61    3.42
  -2   5 -10   94.99    3.11
   2  -5  11   38.88    1.75
  -2   5 -11   41.82    2.02
   2  -5  12   60.80    2.89
  -2   5 -12   62.55    2.54
   2  -5  13   27.75    2.19
  -2   5 -13   24.94    1.71
   2  -4 -13    1.75    0.96
  -2   4  13    1.67    1.05
   2  -4 -12    0.92    0.75
  -2   4  12    0.92    0.75
   2  -4 -11  183.97    6.05
  -2   4  11  190.98    6.40
   2  -4 -10  320.55    9.03
  -2   4  10  327.21    9.51
   2  -4  -9  390.11   12.19
  -2   4   9  381.17   10.78
   2  -4  -8  119.05    4.43
  -2   4   8  119.09    4.43
   2  -4  -7  105.42    4.82
  -2   4   7  126.37    4.38
   2  -4  -6  253.79    6.97
  -2   4   6  253.84    7.54
   2  -4  -5  131.41    4.34
  -2   4   5  128.08    4.08
   2  -4  -4 1625.36   35.90
  -2   4   4 1627.91   33.40
   2  -4  -3 1604.32   35.99
  -2   4   3 1587.54   33.05
   2  -4  -2   12.40    1.10
  -2   4   2   14.38    1.36
   2  -4  -1   24.50    1.45
  -2   4   1   22.05    1.36
   2  -4   0  366.97   10.13
  -2   4   0  385.51   10.21
   2  -4   1  140.70    4.12
  -2   4  -1  147.15    4.60
   2  -4   2 1371.05   31.43
  -2   4  -2 1381.65   30.68
   2  -4   3 2185.11   46.64
  -2   4  -3 2256.91   46.55
   2  -4   4 1641.23   36.43
  -2   4  -4 1644.78   35.55
   2  -4   5  980.89   22.79
  -2   4  -5  961.52   22.22
   2  -4   6   21.13    1.31
  -2   4  -6   23.01    1.49
   2  -4   7   86.26    3.38
  -2   4  -7   79.47    3.07
   2  -4   8   46.29    2.06
  -2   4  -8   48.65    2.10
   2  -4   9  354.39    9.42
  -2   4  -9  356.05    9.42
   2  -4  10  300.82    8.15
  -2   4 -10  292.98    7.85
   2  -4  11  137.59    5.00
  -2   4 -11  131.15    4.60
   2  -4  12   46.73    2.28
  -2   4 -12   45.94    2.24
   2  -4  13    1.62    0.92
  -2   4 -13    1.84    0.66
   2  -3 -13   27.00    1.75
  -2   3  13   28.97    1.67
   2  -3 -12   75.96    3.11
  -2   3  12   82.23    3.51
   2  -3 -11  236.26    7.71
  -2   3  11  236.08    7.28
   2  -3 -10   69.04    2.72
  -2   3  10   74.43   10.39
   2  -3  -9    1.23    0.70
  -2   3   9    2.15    0.83
   2  -3  -8   79.95    3.90
  -2   3   8   81.92    3.02
   2  -3  -7  166.83    6.22
  -2   3   7  161.00    5.22
   2  -3  -6  127.12    4.47
  -2   3   6  115.67    3.73
   2  -3  -5  246.38    7.14
  -2   3   5  252.87    7.10
   2  -3  -4 1054.18   24.11
  -2   3   4 1062.77   23.28
   2  -3  -3  156.83    5.08
  -2   3   3  160.38    4.87
   2  -3  -2  895.90   20.38
  -2   3   2  902.74   21.00
   2  -3  -1 4506.93   86.96
  -2   3   1 4421.02  129.61
   2  -3   0 8000.18  161.74
  -2   3   0 7620.41  162.27
   2  -3   1  781.67   17.31
  -2   3  -1  802.49   18.37
   2  -3   2 1064.48   23.14
  -2   3  -2 1106.30   24.72
   2  -3   3  922.11   20.43
  -2   3  -3  889.59   20.08
   2  -3   4 1205.58   27.26
  -2   3  -4 1174.46   25.86
   2  -3   5   12.71    0.96
  -2   3  -5   13.98    1.01
   2  -3   6  151.18    5.30
  -2   3  -6  143.11    4.56
   2  -3   7  399.58   11.66
  -2   3  -7  390.90   11.48
   2  -3   8  715.61   17.23
  -2   3  -8  695.85   18.76
   2  -3   9  243.23    7.10
  -2   3  -9  251.16    7.67
   2  -3  10  175.33    5.79
  -2   3 -10  170.51    5.87
   2  -3  11   12.45    1.01
  -2   3 -11   16.70    1.27
   2  -3  12   27.66    1.80
  -2   3 -12   23.93    1.53
   2  -3  13   37.39    1.97
  -2   3 -13   36.12    1.93
   2  -2 -13   53.04    2.63
  -2   2  13   51.77    2.50
   2  -2 -12   19.02    1.45
  -2   2  12   19.15    1.31
   2  -2 -11    2.02    0.75
  -2   2  11    2.41    0.83
   2  -2 -10   24.11    1.58
  -2   2  10   26.69    1.67
   2  -2  -9    4.56    8.81
  -2   2   9   -7.80    8.46
   2  -2  -8  589.02   13.94
  -2   2   8  598.05   14.73
   2  -2  -7  855.00   20.78
  -2   2   7  851.45   19.81
   2  -2  -6  711.54   16.88
  -2   2   6  722.89   16.88
   2  -2  -5 1636.23   34.85
  -2   2   5 1632.42   36.07
   2  -2  -4  790.70   21.22
  -2   2   4  794.99   21.52
   2  -2  -3  490.14   18.89
  -2   2   3  525.20   20.65
   2  -2  -2 1420.71   49.66
  -2   2   2 1467.70   33.23
   2  -2  -1 9130.67  258.83
  -2   2   1 9999.00  282.94
   2  -2   0 4958.19  124.18
  -2   2   0 5220.53  114.49
   2  -2   1 1080.30   26.47
  -2   2  -1 1045.67   25.38
   2  -2   2    7.45    0.79
  -2   2  -2    6.75    0.61
   2  -2   3   71.10    2.45
  -2   2  -3   71.62    2.76
   2  -2   4  196.20    5.48
  -2   2  -4  197.55    6.49
   2  -2   5  533.40   13.41
  -2   2  -5  536.21   13.24
   2  -2   6 1758.18   37.48
  -2   2  -6 1714.87   37.30
   2  -2   7 2203.39   47.69
  -2   2  -7 2193.96   45.98
   2  -2   8  214.30    6.53
  -2   2  -8  221.05    6.57
   2  -2   9    1.05    0.75
  -2   2  -9    0.75    0.61
   2  -2  10    6.44    0.83
  -2   2 -10    6.14    0.75
   2  -2  11   35.86    2.10
  -2   2 -11   38.49    2.15
   2  -2  12  146.71    5.48
  -2   2 -12  153.59    5.65
   2  -2  13  156.57    5.57
  -2   2 -13  148.46    5.13
   2  -1 -14    2.98    0.75
  -2   1  14    5.30    0.83
   2  -1 -13    1.80    0.79
  -2   1  13    1.84    0.75
   2  -1 -12    1.67    0.66
  -2   1  12    1.10    0.66
   2  -1 -11    0.22    0.66
  -2   1  11    0.44    0.61
   2  -1 -10   65.79    2.72
  -2   1  10   66.45    2.72
   2  -1  -9  274.17    7.76
  -2   1   9  282.46    7.63
   2  -1  -8  768.43   17.93
  -2   1   8  743.27   17.71
   2  -1  -7  623.65   15.12
  -2   1   7  633.78   14.77
   2  -1  -6  464.10   11.70
  -2   1   6  448.41   11.70
   2  -1  -5  784.39   19.72
  -2   1   5  763.00   18.06
   2  -1  -4  347.86    9.91
  -2   1   4  342.38    9.16
   2  -1  -3  319.10    9.42
  -2   1   3  327.43    9.73
   2  -1  -2 6211.41  191.07
  -2   1   2 5431.49  137.85
   2  -1  -1  343.82    8.94
  -2   1   1  337.56    8.33
   2  -1   0   71.27    2.41
  -2   1   0   81.22    2.45
   2  -1   1 2568.95   54.35
  -2   1  -1 2729.03   56.76
   2  -1   2  462.26   10.96
  -2   1  -2  421.45   17.45
   2  -1   3  481.42   20.12
  -2   1  -3  454.90   20.12
   2  -1   4  231.57   11.22
  -2   1  -4  252.30    7.10
   2  -1   5  719.95   17.36
  -2   1  -5  682.56   15.87
   2  -1   6  475.72   12.54
  -2   1  -6  481.99   12.49
   2  -1   7   55.32    2.45
  -2   1  -7   58.65    2.72
   2  -1   8   15.91    1.18
  -2   1  -8   13.94    1.10
   2  -1   9   32.44    1.67
  -2   1  -9   33.31    1.80
   2  -1  10  231.57    6.79
  -2   1 -10  234.90    6.93
   2  -1  11  247.09    8.28
  -2   1 -11  234.94    7.36
   2  -1  12   79.91    3.55
  -2   1 -12   89.46    3.59
   2  -1  13    4.38    1.05
  -2   1 -13    6.01    0.92
   2   0 -14    2.54    0.83
  -2   0  14    1.31    0.75
   2   0 -13    0.66    0.57
  -2   0  13    0.88    0.61
   2   0 -12  179.06    5.74
  -2   0  12  166.21    5.39
   2   0 -11  362.06    9.69
  -2   0  11  354.65   10.34
   2   0 -10  247.61    7.54
  -2   0  10  241.08    6.97
   2   0  -9  328.04    9.42
  -2   0   9  331.90    9.77
   2   0  -8    1.45    0.61
  -2   0   8    2.76    0.79
   2   0  -7  126.15    3.77
  -2   0   7  127.55    4.60
   2   0  -6  778.65   18.28
  -2   0   6  772.42   17.97
   2   0  -5 2005.74   42.96
  -2   0   5 2044.23   43.48
   2   0  -4 2236.70   48.48
  -2   0   4 2279.92   48.13
   2   0  -3 2003.11   49.75
  -2   0   3 1997.72   40.94
   2   0  -2  106.03    3.46
  -2   0   2  103.62    3.55
   2   0  -1 1149.73   25.77
  -2   0   1 1172.40   26.34
   2   0   0 3974.80  115.81
  -2   0   0 3163.45   98.14
   2   0   1 5217.50  104.50
  -2   0  -1 5753.01  162.75
   2   0   2 3530.03   70.04
  -2   0  -2 3437.98   67.46
   2   0   3 1124.18   25.03
  -2   0  -3 1125.01   25.25
   2   0   4   86.31    3.24
  -2   0  -4   94.59    3.38
   2   0   5   46.20    2.19
  -2   0  -5   42.96    1.88
   2   0   6    2.98    0.61
  -2   0  -6    2.81    0.75
   2   0   7  202.42    5.87
  -2   0  -7  199.40    5.96
   2   0   8  899.54   20.21
  -2   0  -8  815.29   27.79
   2   0   9 1087.05   24.77
  -2   0  -9 1094.50   24.55
   2   0  10   73.03   10.30
  -2   0 -10   79.21    3.02
   2   0  11   46.59    2.28
  -2   0 -11   47.47    2.37
   2   0  12   -0.09    0.61
  -2   0 -12    0.48    0.66
   2   0  13    3.68    0.75
  -2   0 -13    2.15    0.66
   2   1 -14   29.89    2.19
  -2  -1  14   27.26    1.93
   2   1 -13  131.28    5.08
  -2  -1  13  124.92    5.13
   2   1 -12  151.66    5.00
  -2  -1  12  144.87    5.22
   2   1 -11  214.21    6.27
  -2  -1  11  214.65    6.57
   2   1 -10    0.83    0.48
  -2  -1  10    0.57    0.53
   2   1  -9   10.65    0.92
  -2  -1   9   10.91    1.01
   2   1  -8  840.49   20.34
  -2  -1   8  860.52   19.20
   2   1  -7 1084.90   24.24
  -2  -1   7 1089.90   23.71
   2   1  -6 2803.24   57.95
  -2  -1   6 2865.52   58.60
   2   1  -5  628.87   15.30
  -2  -1   5  620.80   14.42
   2   1  -4  416.10   10.70
  -2  -1   4  401.77   10.21
   2   1  -3   77.67    6.18
  -2  -1   3   66.06    2.45
   2   1  -2    6.62    0.44
  -2  -1   2    6.09    0.44
   2   1  -1  843.56   18.89
  -2  -1   1  800.56   18.67
   2   1   0 2147.63   67.90
  -2  -1   0 2665.91   55.76
   2   1   1 1152.01   25.20
  -2  -1  -1 1179.32   25.34
   2   1   2  659.55   14.20
  -2  -1  -2  657.62   15.78
   2   1   3  717.24   16.17
  -2  -1  -3  722.89   16.52
   2   1   4  716.75   16.79
  -2  -1  -4  716.18   16.96
   2   1   5 1632.77   36.29
  -2  -1  -5 1634.66   35.29
   2   1   6 1673.01   36.64
  -2  -1  -6 1654.29   35.37
   2   1   7 1280.53   28.58
  -2  -1  -7 1281.80   28.67
   2   1   8  470.68   12.36
  -2  -1  -8  489.83   12.19
   2   1   9  107.87    4.21
  -2  -1  -9  103.88    4.08
   2   1  10    7.28    1.05
  -2  -1 -10    6.97    1.01
   2   1  11    1.62    0.83
  -2  -1 -11    0.75    0.57
   2   1  12   61.50    2.94
  -2  -1 -12   64.30    2.76
   2   1  13   -1.27    7.58
  -2  -1 -13   12.62    6.36
   2   2 -13   13.02    1.14
  -2  -2  13   14.25    1.18
   2   2 -12    4.38    0.70
  -2  -2  12    3.42    0.66
   2   2 -11   17.93    1.10
  -2  -2  11   18.54    1.18
   2   2 -10  168.14    5.26
  -2  -2  10  154.03    4.82
   2   2  -9  413.26   10.78
  -2  -2   9  417.16   11.27
   2   2  -8 1293.33   28.10
  -2  -2   8 1338.00   29.81
   2   2  -7  354.74    9.29
  -2  -2   7  364.03    9.51
   2   2  -6  221.84    5.96
  -2  -2   6  245.86    6.88
   2   2  -5  342.77    9.42
  -2  -2   5  349.79    9.25
   2   2  -4   18.94    0.92
  -2  -2   4   18.10    1.05
   2   2  -3  410.67   10.48
  -2  -2   3  387.44    9.64
   2   2  -2   16.48    0.70
  -2  -2   2   16.44    0.83
   2   2  -1  176.47    4.82
  -2  -2   1  172.53    5.87
   2   2   0  177.65    4.56
  -2  -2   0  173.71    4.51
   2   2   1   19.86    0.83
  -2  -2  -1   17.05    0.88
   2   2   2  346.85    8.37
  -2  -2  -2  357.41    8.85
   2   2   3 2408.79   50.76
  -2  -2  -3 2341.77   47.12
   2   2   4 1616.73   34.32
  -2  -2  -4 1657.32   34.72
   2   2   5 2300.17   49.01
  -2  -2  -5 2364.73   49.27
   2   2   6  294.29    7.67
  -2  -2  -6  288.16    8.37
   2   2   7   40.37    1.88
  -2  -2  -7   36.43    1.88
   2   2   8    7.36    0.92
  -2  -2  -8    5.83    0.75
   2   2   9    7.41    0.88
  -2  -2  -9    5.44    0.79
   2   2  10   66.67    2.85
  -2  -2 -10   67.33    3.02
   2   2  11   55.58    2.72
  -2  -2 -11   58.91    2.50
   2   2  12   27.92    1.88
  -2  -2 -12   33.88    1.84
   2   3 -13    2.98    0.66
  -2  -3  13    1.75    0.57
   2   3 -12   95.16    3.64
  -2  -3  12   94.33    3.90
   2   3 -11  164.55    5.65
  -2  -3  11  165.38    5.44
   2   3 -10  263.61    7.63
  -2  -3  10  270.62    8.11
   2   3  -9  198.52    6.09
  -2  -3   9  197.42    5.87
   2   3  -8    1.97    0.53
  -2  -3   8    1.75    0.44
   2   3  -7   71.80    2.50
  -2  -3   7   69.74    2.59
   2   3  -6   27.48    1.58
  -2  -3   6   32.13    1.58
   2   3  -5  281.71    8.33
  -2  -3   5  274.22    7.76
   2   3  -4  824.63   18.67
  -2  -3   4  846.63   19.64
   2   3  -3  123.74    7.06
  -2  -3   3  117.34    6.66
   2   3  -2  560.40   20.86
  -2  -3   2  517.93   19.94
   2   3  -1  253.40    9.82
  -2  -3   1  240.86    6.75
   2   3   0  339.53   10.56
  -2  -3   0  319.76   10.43
   2   3   1  616.90   20.08
  -2  -3  -1  639.91   20.82
   2   3   2 1665.43   48.57
  -2  -3  -2 1688.79   47.34
   2   3   3 1634.70   34.45
  -2  -3  -3 1667.00   33.36
   2   3   4  827.83   19.55
  -2  -3  -4  831.03   18.85
   2   3   5   50.28    2.06
  -2  -3  -5   52.60    2.06
   2   3   6    2.02    0.53
  -2  -3  -6    2.06    0.53
   2   3   7  106.91    3.86
  -2  -3  -7  105.07    3.73
   2   3   8   57.33    2.41
  -2  -3  -8   56.63    2.41
   2   3   9  138.86    5.44
  -2  -3  -9  142.98    5.13
   2   3  10   78.68    3.16
  -2  -3 -10   73.68    2.94
   2   3  11   21.78    1.40
  -2  -3 -11   25.07    1.40
   2   3  12   -1.27    1.58
  -2  -3 -12    0.70    0.96
   2   4 -13   24.81    1.67
  -2  -4  13   25.64    1.58
   2   4 -12   53.13    2.32
  -2  -4  12   54.13    2.41
   2   4 -11  118.22    3.99
  -2  -4  11  116.99    4.12
   2   4 -10   27.57    1.88
  -2  -4  10   24.55    1.23
   2   4  -9   46.38    1.84
  -2  -4   9   44.14    1.80
   2   4  -8    0.31    0.57
  -2  -4   8    0.35    0.44
   2   4  -7   19.86    1.10
  -2  -4   7   22.97    1.23
   2   4  -6  307.40    8.07
  -2  -4   6  357.46    9.82
   2   4  -5  493.07   12.10
  -2  -4   5  511.84   11.79
   2   4  -4  314.46   13.46
  -2  -4   4  322.04   12.54
   2   4  -3  542.39   23.19
  -2  -4   3  565.27   21.87
   2   4  -2  545.19   20.21
  -2  -4   2  525.82   18.45
  -2  -4   1 1116.38   41.73
   2   4   0  305.47   10.30
  -2  -4   0  294.34   12.62
   2   4   1 1201.54   36.12
  -2  -4  -1 1219.25   33.88
   2   4   2  959.98   28.97
  -2  -4  -2  879.29   26.61
   2   4   3  275.93    9.47
  -2  -4  -3  265.01    8.28
   2   4   4   56.41    2.24
  -2  -4  -4   57.16    2.10
   2   4   5   13.63    1.10
  -2  -4  -5   15.34    0.92
   2   4   6   10.52    0.92
  -2  -4  -6   12.01    0.96
   2   4   7  141.71    4.82
  -2  -4  -7  145.48    4.60
   2   4   8  134.61    4.65
  -2  -4  -8  127.82    4.47
   2   4   9   56.81    2.67
  -2  -4  -9   62.42    2.76
   2   4  10    3.16    0.70
  -2  -4 -10    3.11    0.66
   2   4  11    0.88    0.66
  -2  -4 -11    1.31    0.61
   2   5 -12   -0.31    0.53
  -2  -5  12   -0.04    0.35
   2   5 -11    0.09    0.44
  -2  -5  11    0.13    0.39
   2   5 -10   18.45    1.14
  -2  -5  10   18.72    1.10
   2   5  -9   33.62    1.75
  -2  -5   9   31.30    1.45
   2   5  -8  265.01    7.14
  -2  -5   8  264.14    7.36
   2   5  -7  349.96    8.99
  -2  -5   7  326.16    8.24
   2   5  -6  396.16   16.74
  -2  -5   6  435.74   16.88
   2   5  -5    5.35    4.43
  -2  -5   5   -0.70    3.94
   2   5  -4   -1.62    3.99
  -2  -5   4    3.94    3.94
   2   5  -3  315.29   14.42
  -2  -5   3  306.65   12.84
   2   5  -2 1247.44   41.77
  -2  -5   2 1226.79   41.07
   2   5   0  890.94   27.26
  -2  -5   0  911.28   27.48
   2   5   1  165.21    6.14
  -2  -5  -1  176.38    6.40
   2   5   2    7.67    0.66
  -2  -5  -2    6.49    0.53
   2   5   3   39.54    1.88
  -2  -5  -3   37.21    1.62
   2   5   4  112.26    4.69
  -2  -5  -4  105.02    3.90
   2   5   5  218.64    6.05
  -2  -5  -5  256.29    7.80
   2   5   6  190.80    5.92
  -2  -5  -6  189.53    5.70
   2   5   7   85.52    3.33
  -2  -5  -7   83.11    3.20
   2   5   8    7.36    0.88
  -2  -5  -8    7.80    0.79
   2   5   9   17.88    1.27
  -2  -5  -9   20.12    1.27
   2   5  10    1.01    0.79
  -2  -5 -10    0.13    0.61
   2   6 -11    1.58    0.61
  -2  -6  11    0.48    0.61
   2   6 -10   14.51    1.23
  -2  -6  10   13.76    0.79
   2   6  -9   42.74    1.71
  -2  -6   9   44.01    1.62
   2   6  -8   81.27    9.29
  -2  -6   8   70.92    7.58
   2   6  -7   95.60    9.25
  -2  -6   7  106.82    9.12
   2   6  -6    0.39    5.61
  -2  -6   6    0.96    4.87
   2   6  -5   11.27    4.95
  -2  -6   5   11.62    4.34
   2   6  -4   70.04    5.57
  -2  -6   4   61.02    5.48
   2   6  -3  569.96   21.96
  -2  -6   3  555.41   21.30
   2   6   1   31.87    1.67
  -2  -6  -1   33.62    1.71
   2   6   2   16.35    1.01
  -2  -6  -2   15.65    1.14
   2   6   3   51.11    2.19
  -2  -6  -3   54.00    2.15
   2   6   4   66.36    2.89
  -2  -6  -4   70.04    4.56
   2   6   5   48.61    2.50
  -2  -6  -5   49.84    2.15
   2   6   6    1.01    0.53
  -2  -6  -6    0.13    0.44
   2   6   7    2.54    0.61
  -2  -6  -7    3.20    0.57
   2   6   8   19.51    1.36
  -2  -6  -8   14.25    1.05
   2   6   9   20.56    1.75
  -2  -6  -9   15.47    1.27
   2   7 -10   -2.41    4.91
  -2  -7  10    6.14    4.51
   2   7  -9    3.94    7.19
  -2  -7   9    1.97    5.92
   2   7  -8    2.67    6.49
  -2  -7   8    6.93    5.17
   2   7  -7   19.90    5.70
  -2  -7   7   12.84    6.14
   2   7  -6  250.68   14.99
  -2  -7   6  269.35   13.41
   2   7  -5  367.19   17.18
  -2  -7   5  392.52   18.59
   2   7  -4  174.72    9.64
  -2  -7   4  184.14   10.61
   2   7  -3    9.25    1.97
  -2  -7   3   15.96    2.76
   2   7   1  259.18    9.03
  -2  -7  -1  237.31    8.94
   2   7   2  168.89    6.36
  -2  -7  -2  164.33    6.05
   2   7   3    0.26    0.31
  -2  -7  -3    0.70    0.48
   2   7   4    4.47    0.57
  -2  -7  -4    4.65    0.66
   2   7   5    0.48    0.61
  -2  -7  -5    0.13    0.44
   2   7   6   11.31    0.83
  -2  -7  -6    9.07    0.96
   2   7   7   44.23    2.24
  -2  -7  -7   43.66    2.10
   2   8  -8   21.26    5.96
  -2  -8   8   15.08    5.17
   2   8  -7   48.04    6.36
  -2  -8   7   56.11    6.75
   2   8  -6   93.71    8.55
  -2  -8   6  108.27    8.68
   2   8  -5  119.40    8.94
  -2  -8   5  122.03    8.55
   2   8  -4   17.49    2.32
  -2  -8   4   18.98    3.16
   2   8   2   15.03    0.83
  -2  -8  -2   12.36    0.66
   2   8   3    5.96    0.57
  -2  -8  -3    5.83    0.48
   2   8   4   28.01    1.45
  -2  -8  -4   26.96    1.23
   2   8   5   63.21    3.24
  -2  -8  -5   70.75    2.94
  -2  -9   5    5.70    3.02
   3 -11  -3   66.71    2.54
  -3  11   3   63.34    2.41
   3 -11  -2   91.44    3.20
  -3  11   2   97.40    3.24
   3 -11  -1  101.56    3.24
  -3  11   1   90.60    3.07
   3 -11   0   12.10    0.83
  -3  11   0   13.02    0.75
   3 -11   1    0.88    0.39
  -3  11  -1    0.79    0.39
   3 -11   2   -0.09    0.31
  -3  11  -2    0.88    0.35
   3 -11   3   30.77    1.31
  -3  11  -3   30.55    1.27
   3 -11   4  104.54    3.24
  -3  11  -4  108.62    3.33
   3 -11   5   81.66    2.81
  -3  11  -5   76.31    2.41
   3 -10  -6   13.02    0.92
  -3  10   6   15.56    1.05
   3 -10  -5   71.14    2.85
  -3  10   5   63.91    2.54
   3 -10  -4  133.38    4.51
  -3  10   4  128.39    4.30
   3 -10  -3  110.81    3.81
  -3  10   3  110.20    3.64
   3 -10  -2   76.53    2.67
  -3  10   2   75.48    2.94
   3 -10  -1    1.71    0.66
  -3  10   1    2.50    0.48
   3 -10   0    6.09    0.61
  -3  10   0    7.14    0.61
   3 -10   1    0.31    0.53
  -3  10  -1    0.48    0.48
   3 -10   2   88.98    3.20
  -3  10  -2   87.14    3.11
   3 -10   3  169.63    5.74
  -3  10  -3  169.37    5.61
   3 -10   4  209.35    6.36
  -3  10  -4  224.20    7.32
   3 -10   5   55.10    2.06
  -3  10  -5   91.17   11.88
   3 -10   6    4.95    0.57
  -3  10  -6    5.48    0.57
   3 -10   7    4.12    0.39
  -3  10  -7    5.08    0.57
   3 -10   8    6.84    0.57
  -3  10  -8    8.07    0.70
   3  -9  -8    9.99    1.10
  -3   9   8   11.00    1.10
   3  -9  -7   65.31    2.98
  -3   9   7   70.26    2.89
   3  -9  -6  152.84    5.26
  -3   9   6  142.41    5.00
   3  -9  -5  107.70    3.59
  -3   9   5  105.42    3.51
   3  -9  -4   24.59    1.49
  -3   9   4   28.36    1.45
   3  -9  -3    1.31    0.66
  -3   9   3    0.70    0.66
   3  -9  -2   26.04    1.36
  -3   9   2   25.55    1.31
   3  -9  -1   38.70    1.75
  -3   9   1   37.61    1.75
   3  -9   0   47.95    1.97
  -3   9   0   45.10    1.97
   3  -9   1  163.67    5.17
  -3   9  -1  170.64    5.04
   3  -9   2  151.75    4.87
  -3   9  -2  163.72    7.14
   3  -9   3    9.20    0.88
  -3   9  -3   10.43    0.83
   3  -9   4    2.50    0.53
  -3   9  -4    2.45    0.53
   3  -9   5   97.18    3.20
  -3   9  -5   92.00    3.02
   3  -9   6   41.90    1.93
  -3   9  -6   38.92    1.75
   3  -9   7   89.29    3.38
  -3   9  -7   88.28    3.16
   3  -9   8   95.51    3.51
  -3   9  -8   93.23    2.98
   3  -9   9    3.07    0.48
  -3   9  -9    2.54    0.57
   3  -8  -9   34.85    2.28
  -3   8   9   37.78    1.97
   3  -8  -8  119.58    4.82
  -3   8   8  125.05    4.51
   3  -8  -7  221.53    6.88
  -3   8   7  218.51    6.53
   3  -8  -6  212.02    6.79
  -3   8   6  223.06    6.53
   3  -8  -5    3.99    0.79
  -3   8   5    4.69    0.75
   3  -8  -4   83.50    3.46
  -3   8   4   80.35    3.07
   3  -8  -3   20.29    1.31
  -3   8   3   16.61    1.14
   3  -8  -2  425.35   11.35
  -3   8   2  451.26   11.31
   3  -8  -1  179.45    5.22
  -3   8   1  178.97    5.52
   3  -8   0  487.73   12.27
  -3   8   0  489.35   12.32
   3  -8   1 1033.45   23.76
  -3   8  -1  959.15   25.34
   3  -8   2  144.25    4.51
  -3   8  -2  135.79    4.69
   3  -8   3   17.58    1.10
  -3   8  -3   21.52    1.18
   3  -8   4   17.36    1.14
  -3   8  -4   15.21    1.05
   3  -8   5  543.13   13.89
  -3   8  -5  539.27   13.50
   3  -8   6  528.84   13.46
  -3   8  -6  571.36   14.82
   3  -8   7  157.14    5.04
  -3   8  -7  164.59    5.08
   3  -8   8  170.25    5.22
  -3   8  -8  165.34    5.26
   3  -8   9    2.24    0.48
  -3   8  -9    1.88    0.70
   3  -8  10   42.74    1.80
  -3   8 -10   43.83    1.84
   3  -7 -10   24.85    1.49
  -3   7  10   23.80    1.75
   3  -7  -9  194.18   13.63
  -3   7   9  240.99    7.54
   3  -7  -8   54.88    7.89
  -3   7   8   75.79    3.02
   3  -7  -7    3.77    0.92
  -3   7   7    3.59    0.79
   3  -7  -6    5.39    0.79
  -3   7   6    7.85    0.88
   3  -7  -5    8.20    0.92
  -3   7   5    9.16    0.96
   3  -7  -4   97.75    3.81
  -3   7   4   95.34    3.38
   3  -7  -3  544.23   13.33
  -3   7   3  519.24   12.76
   3  -7  -2  644.69   15.78
  -3   7   2  685.85   17.45
   3  -7  -1  301.96    8.85
  -3   7   1  312.97    8.64
   3  -7   0    6.93    0.83
  -3   7   0    6.05    0.83
   3  -7   1 1135.53   25.42
  -3   7  -1 1136.45   26.26
   3  -7   2  797.19   19.20
  -3   7  -2  809.99   19.11
   3  -7   3  422.72   10.78
  -3   7  -3  413.26   10.65
   3  -7   4 1422.20   31.95
  -3   7  -4 1453.93   32.83
   3  -7   5  516.09   13.94
  -3   7  -5  495.44   12.67
   3  -7   6    9.91    0.92
  -3   7  -6    9.64    0.96
   3  -7   7   22.05    1.18
  -3   7  -7   18.41    1.23
   3  -7   8   32.00    1.58
  -3   7  -8   34.19    1.71
   3  -7   9  167.53    5.44
  -3   7  -9  178.49    5.57
   3  -7  10   40.98    1.84
  -3   7 -10   47.43    2.15
   3  -7  11   90.95    3.99
  -3   7 -11   86.39    3.86
   3  -6 -11  116.11    4.47
  -3   6  11  110.90    4.21
   3  -6 -10   42.96    2.32
  -3   6  10   42.39    2.06
   3  -6  -9    2.10    0.92
  -3   6   9    1.84    0.96
   3  -6  -8    9.38    1.01
  -3   6   8    9.38    1.10
   3  -6  -7  503.68   13.15
  -3   6   7  499.52   12.84
   3  -6  -6   54.75    2.76
  -3   6   6   54.22    2.28
   3  -6  -5 1432.81   35.20
  -3   6   5 1374.99   29.10
   3  -6  -4 1189.67   27.35
  -3   6   4 1160.30   25.69
   3  -6  -3  355.97    9.42
  -3   6   3  363.55    9.42
   3  -6  -2    3.94    0.70
  -3   6   2    4.47    0.83
   3  -6  -1    2.28    0.66
  -3   6   1    2.94    0.70
   3  -6   0  359.47    9.56
  -3   6   0  380.16   11.66
   3  -6   1 1570.09   34.72
  -3   6  -1 1595.69   35.20
   3  -6   2 4288.16   85.91
  -3   6  -2 4245.42   84.99
   3  -6   3  359.38    9.47
  -3   6  -3  359.08   10.13
   3  -6   4    0.70    0.57
  -3   6  -4    1.27    0.57
   3  -6   5    6.97    0.79
  -3   6  -5    6.84    0.88
   3  -6   6  259.88    6.97
  -3   6  -6  266.28    7.36
   3  -6   7   26.08    1.88
  -3   6  -7   26.65    1.62
   3  -6   8  293.11    8.94
  -3   6  -8  268.74    7.67
   3  -6   9  420.84   10.34
  -3   6  -9  441.48   11.48
   3  -6  10   96.21    3.73
  -3   6 -10   97.00    3.42
   3  -6  11   -0.09    0.75
  -3   6 -11    0.22    0.66
   3  -6  12    1.14    0.61
  -3   6 -12    1.97    0.61
   3  -5 -12   64.43    3.33
  -3   5  12   67.11    3.07
   3  -5 -11    6.01    0.92
  -3   5  11    7.41    1.01
   3  -5 -10   52.42    2.67
  -3   5  10   56.02    2.54
   3  -5  -9   20.34    1.45
  -3   5   9   19.81    1.40
   3  -5  -8  148.77    5.35
  -3   5   8  141.89    4.78
   3  -5  -7  160.95    5.87
  -3   5   7  162.01    5.13
   3  -5  -6  217.54   11.66
  -3   5   6  240.34    6.49
   3  -5  -5 1829.36   57.68
  -3   5   5 1957.62   40.76
   3  -5  -4   38.05    1.93
  -3   5   4   35.64    1.84
   3  -5  -3    8.02    0.83
  -3   5   3    7.36    0.88
   3  -5  -2 3334.49   71.97
  -3   5   2 3318.62   81.70
   3  -5  -1 3512.71   71.36
  -3   5   1 3386.48  101.65
   3  -5   0  943.63   23.36
  -3   5   0  946.44   22.14
   3  -5   1  110.02    3.46
  -3   5  -1  114.10    3.64
   3  -5   2    1.88    0.79
  -3   5  -2    2.72    0.70
   3  -5   3   15.17    1.27
  -3   5  -3   21.00    1.36
   3  -5   4  174.45    5.30
  -3   5  -4  184.40    5.35
   3  -5   5 1023.10   23.06
  -3   5  -5 1020.73   22.79
   3  -5   6  830.63   20.12
  -3   5  -6  760.06   18.89
   3  -5   7   12.49    1.01
  -3   5  -7   12.05    1.01
   3  -5   8  134.22    4.16
  -3   5  -8  129.22    4.34
   3  -5   9   24.50    1.40
  -3   5  -9   29.50    1.80
   3  -5  10   19.94    1.31
  -3   5 -10   20.16    1.18
   3  -5  11    9.42    1.01
  -3   5 -11    7.80    0.96
   3  -5  12   79.91    3.16
  -3   5 -12   83.63    3.42
   3  -4 -13    0.26    0.75
  -3   4  13    5.48    8.94
   3  -4 -12   -0.83    0.70
  -3   4  12   -0.83    0.70
   3  -4 -11    9.73    1.23
  -3   4  11    7.10    1.27
   3  -4 -10   80.30    8.94
  -3   4  10  107.74    4.34
   3  -4  -9  965.11   24.15
  -3   4   9 1048.66   25.25
   3  -4  -8 1007.45   24.41
  -3   4   8 1024.37   23.41
   3  -4  -7  149.03    5.30
  -3   4   7  154.16    5.26
   3  -4  -6  245.38    8.50
  -3   4   6  227.36    6.57
   3  -4  -5  405.01   13.06
  -3   4   5  395.50    9.42
   3  -4  -4  981.81   23.49
  -3   4   4  979.62   22.92
   3  -4  -3  917.73   20.95
  -3   4   3  922.55   20.56
   3  -4  -2 6619.93  137.63
  -3   4   2 6925.01  137.85
   3  -4  -1 2387.79   51.37
  -3   4   1 2376.53   51.81
   3  -4   0 1350.09   31.08
  -3   4   0 1348.21   30.42
   3  -4   1    5.39    0.92
  -3   4  -1    5.00    0.79
   3  -4   2  308.41    8.90
  -3   4  -2  310.47    8.42
   3  -4   3  376.83    9.91
  -3   4  -3  377.05    9.73
   3  -4   4 1100.77   24.55
  -3   4  -4 1089.68   25.60
   3  -4   5 1326.86   29.02
  -3   4  -5 1297.49   27.04
   3  -4   6  705.01   19.15
  -3   4  -6  714.91   17.18
   3  -4   7    1.40    0.66
  -3   4  -7    1.93    0.61
   3  -4   8   26.08    1.62
  -3   4  -8   25.34    1.45
   3  -4   9  341.24    9.25
  -3   4  -9  336.33   10.87
   3  -4  10   76.31    2.94
  -3   4 -10   74.03    2.89
   3  -4  11  252.35    7.63
  -3   4 -11  251.47    7.71
   3  -4  12  195.84    6.22
  -3   4 -12  202.38    6.27
   3  -4  13   52.42    2.98
  -3   4 -13   49.79    2.37
   3  -3 -13    0.57    0.79
  -3   3  13    1.45    0.83
   3  -3 -12   56.41    3.20
  -3   3  12   53.39    2.85
   3  -3 -11  416.59   13.41
  -3   3  11  434.82   11.88
   3  -3 -10  161.79    5.52
  -3   3  10  167.49    5.39
   3  -3  -9  231.09    8.33
  -3   3   9  227.19    6.79
   3  -3  -8  117.69    4.51
  -3   3   8  116.51    4.38
   3  -3  -7  228.46    7.06
  -3   3   7  243.01    6.79
   3  -3  -6  497.59   12.67
  -3   3   6  453.84   12.27
   3  -3  -5  954.63   22.75
  -3   3   5  948.15   25.42
   3  -3  -4    0.18    0.83
  -3   3   4  367.67    9.99
   3  -3  -3  789.87   18.67
  -3   3   3  767.64   17.80
   3  -3  -2  153.90    4.78
  -3   3   2  148.15    5.35
   3  -3  -1  841.46   20.12
  -3   3   1  846.72   19.46
   3  -3   0   16.26    1.14
  -3   3   0   15.25    1.10
   3  -3   1  130.31    4.91
  -3   3  -1  128.65    4.34
   3  -3   2 1192.12   29.06
  -3   3  -2 1174.54   29.32
   3  -3   3  292.32    8.33
  -3   3  -3  281.32    8.55
   3  -3   4  550.71   13.68
  -3   3  -4  524.02   13.68
   3  -3   5  237.62    6.75
  -3   3  -5  227.45    6.84
   3  -3   6   89.42    3.20
  -3   3  -6   86.18    3.24
   3  -3   7  365.13    9.77
  -3   3  -7  353.16    9.60
   3  -3   8  520.08   12.97
  -3   3  -8  537.04   13.89
   3  -3   9  485.40   12.10
  -3   3  -9  494.65   13.19
   3  -3  10  272.38    7.67
  -3   3 -10  273.65    8.07
   3  -3  11   50.45    2.45
  -3   3 -11   53.26    2.41
   3  -3  12   20.60    1.45
  -3   3 -12   21.92    1.40
   3  -3  13    0.04    0.88
  -3   3 -13    1.45    0.96
   3  -2 -13   38.57    7.80
  -3   2  13   44.84    2.32
   3  -2 -12  186.29    6.22
  -3   2  12  181.38    6.14
   3  -2 -11  132.90    4.47
  -3   2  11  131.02    4.82
   3  -2 -10    0.66    0.61
  -3   2  10    1.01    0.75
   3  -2  -9   60.36    2.72
  -3   2   9   62.46    2.72
   3  -2  -8  333.30    9.29
  -3   2   8  321.95    8.77
   3  -2  -7  694.53   17.01
  -3   2   7  693.26   16.70
   3  -2  -6  754.41   19.42
  -3   2   6  743.49   18.32
   3  -2  -5  350.18   11.70
  -3   2   5  364.86    9.38
   3  -2  -4  880.56   23.58
  -3   2   4  893.62   21.00
   3  -2  -3    7.54    0.92
  -3   2   3    8.81    1.27
   3  -2  -2  315.55    8.64
  -3   2   2  304.90    9.42
   3  -2  -1  250.15    6.88
  -3   2   1  242.13    7.63
   3  -2   0  702.46   15.56
  -3   2   0  682.87   16.61
   3  -2   1  142.59    4.47
  -3   2  -1  153.46    5.70
   3  -2   2  667.57   24.28
  -3   2  -2  656.88   16.44
   3  -2   3  547.21   13.15
  -3   2  -3  552.86   12.84
   3  -2   4   61.72    2.37
  -3   2  -4   57.38    2.15
   3  -2   5   49.97    2.19
  -3   2  -5   46.51    2.24
   3  -2   6  988.91   22.79
  -3   2  -6  977.47   22.14
   3  -2   7 2108.18   43.66
  -3   2  -7 2107.26   44.45
   3  -2   8  559.35   13.76
  -3   2  -8  569.08   13.89
   3  -2   9   30.99    1.67
  -3   2  -9   32.74    1.93
   3  -2  10    1.49    0.75
  -3   2 -10    0.83    0.75
   3  -2  11    0.66    0.79
  -3   2 -11    0.53    0.61
   3  -2  12    1.71    0.75
  -3   2 -12    2.59    0.75
   3  -2  13   20.43    1.53
  -3   2 -13   21.96    1.53
   3  -1 -13   46.94    2.24
  -3   1  13   44.97    2.28
   3  -1 -12   12.10    1.05
  -3   1  12   10.61    1.05
   3  -1 -11   22.62    1.49
  -3   1  11   21.87    1.27
   3  -1 -10    0.00    1.10
  -3   1  10    2.02    0.70
   3  -1  -9  283.55    9.34
  -3   1   9  293.20    8.90
   3  -1  -8 1346.81   34.58
  -3   1   8 1334.58   32.13
   3  -1  -7 1518.24   39.05
  -3   1   7 1479.97   35.99
   3  -1  -6  184.54    5.65
  -3   1   6  182.21    6.01
   3  -1  -5   37.74    2.19
  -3   1   5   37.39    1.58
   3  -1  -4   83.59    2.89
  -3   1   4   84.20    3.29
   3  -1  -3   16.79    1.14
  -3   1   3   18.10    1.18
   3  -1  -2   14.68    0.96
  -3   1   2   11.22    0.83
   3  -1  -1 3440.61   72.15
  -3   1   1 3271.46   65.31
   3  -1   0 4164.42   83.68
  -3   1   0 4161.66   83.24
   3  -1   1  805.73   19.24
  -3   1  -1  783.55   17.88
   3  -1   2  268.78    6.97
  -3   1  -2  258.04    7.06
   3  -1   3  941.40   20.91
  -3   1  -3  942.58   21.65
   3  -1   4 1824.19   40.06
  -3   1  -4 1811.87   38.62
   3  -1   5 2432.63   51.99
  -3   1  -5 2384.24   51.07
   3  -1   6 2089.20   43.48
  -3   1  -6 1988.87   42.61
   3  -1   7  573.24   13.85
  -3   1  -7  547.12   22.57
   3  -1   8   17.31    9.29
  -3   1  -8   30.20    1.58
   3  -1   9   94.99    3.77
  -3   1  -9  103.09    3.81
   3  -1  10   97.22    3.73
  -3   1 -10   95.25    3.64
   3  -1  11   96.39    3.77
  -3   1 -11   91.92    3.64
   3  -1  12   46.20    2.28
  -3   1 -12   45.24    2.24
   3  -1  13   20.78    1.53
  -3   1 -13   19.90    1.53
   3   0 -14    4.78    0.88
  -3   0  14    8.02    1.10
   3   0 -13    5.30    0.79
  -3   0  13    7.45    0.96
   3   0 -12   53.21    2.24
  -3   0  12   55.84    2.50
   3   0 -11   66.80    2.63
  -3   0  11   62.29    2.72
   3   0 -10  789.91   23.06
  -3   0  10  771.11   17.93
   3   0  -9  646.27   14.90
  -3   0   9  645.39   15.82
   3   0  -8  300.87    8.20
  -3   0   8  319.01    8.81
   3   0  -7    5.96    0.92
  -3   0   7    6.62    0.83
   3   0  -6    6.88    0.79
  -3   0   6    6.71    0.75
   3   0  -5  110.15    3.64
  -3   0   5  111.69    3.90
   3   0  -4  955.07   22.05
  -3   0   4  932.59   21.65
   3   0  -3 2393.93   50.10
  -3   0   3 2419.70   50.41
   3   0  -2 3131.11   63.73
  -3   0   2 3227.19   67.41
   3   0  -1  223.94    6.01
  -3   0   1  214.78    5.74
   3   0   0 2605.68   51.42
  -3   0   0 2708.87   55.14
   3   0   1 2909.31   58.39
  -3   0  -1 2841.24   57.64
   3   0   2 2586.92   52.42
  -3   0  -2 2650.74   53.96
   3   0   3 3410.23   68.03
  -3   0  -3 3334.10   66.23
   3   0   4 1773.61   36.34
  -3   0  -4 1687.39   36.60
   3   0   5  438.99   11.09
  -3   0  -5  426.58   11.40
   3   0   6   18.80    1.23
  -3   0  -6   21.96    1.23
   3   0   7   10.17    0.88
  -3   0  -7   12.71    1.01
   3   0   8   92.44    3.51
  -3   0  -8   95.73    3.73
   3   0   9  195.89    6.09
  -3   0  -9  180.20    6.18
   3   0  10  217.85    7.10
  -3   0 -10  224.38    7.06
   3   0  11  107.52    4.25
  -3   0 -11  106.21    4.03
   3   0  12    1.31    0.75
  -3   0 -12    1.01    0.70
   3   1 -13  102.92   12.67
  -3  -1  13   96.30    3.77
   3   1 -12  175.37    6.31
  -3  -1  12  163.98    5.79
   3   1 -11  195.54    6.05
  -3  -1  11  193.57    6.05
   3   1 -10   68.25    2.76
  -3  -1  10   63.91    2.54
   3   1  -9   13.37    1.05
  -3  -1   9   15.69    1.10
   3   1  -8  519.02   13.68
  -3  -1   8  511.48   13.46
   3   1  -7   91.52    3.33
  -3  -1   7   98.80    3.68
   3   1  -6 1567.15   39.76
  -3  -1   6 1593.45   34.36
   3   1  -5 1780.14   37.78
  -3  -1   5 1768.96   38.57
   3   1  -4  894.06   20.43
  -3  -1   4  901.60   20.38
   3   1  -3  254.01    6.53
  -3  -1   3  247.35    7.93
   3   1  -2    3.59    0.39
  -3  -1   2    3.16    0.39
   3   1  -1    3.94    0.44
  -3  -1   1    4.21    0.53
   3   1   0 1471.82   30.73
  -3  -1   0 1491.59   31.87
   3   1   1 5994.44  169.85
  -3  -1  -1 6385.73  175.73
   3   1   2  393.09    9.73
  -3  -1  -2  380.51    9.64
   3   1   3    1.18    0.48
  -3  -1  -3    2.19    0.53
   3   1   4   74.47    2.94
  -3  -1  -4   68.55    2.67
   3   1   5  116.60    3.73
  -3  -1  -5  120.89    4.34
   3   1   6    4.91    0.79
  -3  -1  -6    4.78    0.88
   3   1   7  200.93    5.96
  -3  -1  -7  195.41    6.09
   3   1   8  582.49   15.03
  -3  -1  -8  499.56   19.90
   3   1   9  110.24    4.43
  -3  -1  -9  104.50    3.90
   3   1  10    1.67    0.79
  -3  -1 -10    0.83    0.79
   3   1  11    0.31    0.88
  -3  -1 -11    1.97    0.75
   3   1  12   -0.53    1.01
  -3  -1 -12    1.18    0.88
   3   2 -13   60.53    3.02
  -3  -2  13   59.13    3.02
   3   2 -12    2.15    0.57
  -3  -2  12    3.59    0.79
   3   2 -11    5.00    0.75
  -3  -2  11    6.05    0.79
   3   2 -10   29.63    2.02
  -3  -2  10   25.25    1.49
   3   2  -9   26.08    1.40
  -3  -2   9   24.98    1.49
   3   2  -8  173.01    5.74
  -3  -2   8  172.79    5.57
   3   2  -7  239.06    8.11
  -3  -2   7  227.05    6.53
   3   2  -6 1074.34   24.72
  -3  -2   6 1093.72   24.77
   3   2  -5    5.08    0.66
  -3  -2   5    2.10    0.39
   3   2  -4    2.98    0.35
  -3  -2   4    3.02    0.44
   3   2  -3  807.40   17.66
  -3  -2   3  877.66   19.33
   3   2  -2  527.40   13.37
  -3  -2   2  535.81   13.37
   3   2  -1  433.99   11.97
  -3  -2   1  416.59   10.52
   3   2   0  494.96   12.19
  -3  -2   0  503.73   12.89
   3   2   1  177.96    5.04
  -3  -2  -1  177.39    5.26
   3   2   2   13.06    0.79
  -3  -2  -2   13.46    0.83
   3   2   3    4.56    0.57
  -3  -2  -3    4.21    0.66
   3   2   4  860.39   19.99
  -3  -2  -4  881.21   20.25
   3   2   5  221.79    6.53
  -3  -2  -5  229.33    6.27
   3   2   6    2.76    0.88
  -3  -2  -6    2.85    0.61
   3   2   7  229.77    7.58
  -3  -2  -7  235.47    6.79
   3   2   8   46.33    2.19
  -3  -2  -8   47.47    2.10
   3   2   9    0.04    0.66
  -3  -2  -9    0.61    0.66
   3   2  10    0.92    0.70
  -3  -2 -10    1.31    0.57
   3   2  11   71.89    3.29
  -3  -2 -11   73.81    3.24
   3   2  12   55.80    3.86
  -3  -2 -12   52.38    3.73
   3   3 -13    2.81    0.57
  -3  -3  13    3.02    0.66
   3   3 -12    0.00    0.44
  -3  -3  12    1.01    0.53
   3   3 -11   48.61    2.72
  -3  -3  11   50.41    2.32
   3   3 -10  368.46   11.05
  -3  -3  10  355.53    9.91
   3   3  -9  367.93   11.35
  -3  -3   9  336.99    9.56
   3   3  -8  136.58    4.51
  -3  -3   8  143.11    4.69
   3   3  -7   29.94    1.27
  -3  -3   7   32.35    1.58
   3   3  -6    2.63    0.35
  -3  -3   6    3.46    0.57
   3   3  -5  193.17    5.22
  -3  -3   5  198.12    5.87
   3   3  -4  226.48    7.41
  -3  -3   4  208.03    7.36
   3   3  -3 2247.96   68.29
  -3  -3   3 2249.50   75.22
   3   3  -2 2015.74   61.98
  -3  -3   2 1920.09   64.17
   3   3  -1  326.51    8.85
  -3  -3   1  322.96    8.02
   3   3   0  172.74    6.09
  -3  -3   0  174.19    6.40
   3   3   1   27.00    1.45
  -3  -3  -1   27.18    1.53
   3   3   2  117.03    4.73
  -3  -3  -2  121.07    4.30
   3   3   3  561.10   13.46
  -3  -3  -3  559.88   13.19
   3   3   4  657.36   16.17
  -3  -3  -4  657.89   15.78
   3   3   5  385.99    9.82
  -3  -3  -5  399.10   10.43
   3   3   6    8.64    0.88
  -3  -3  -6    9.60    0.96
   3   3   7   15.56    1.10
  -3  -3  -7   17.88    1.18
   3   3   8   63.56    2.72
  -3  -3  -8   59.79    2.50
   3   3   9    8.55    0.96
  -3  -3  -9    7.06    1.01
   3   3  10  136.06    5.35
  -3  -3 -10  122.42    4.60
   3   3  11  139.52    5.26
  -3  -3 -11  134.13    5.04
   3   4 -12   51.55    2.19
  -3  -4  12   54.09    2.41
   3   4 -11    2.54    0.53
  -3  -4  11    6.36    0.61
   3   4 -10   56.11    2.15
  -3  -4  10   62.15    2.32
   3   4  -9   88.72    3.24
  -3  -4   9   91.35    3.16
   3   4  -8   21.26    1.05
  -3  -4   8   20.29    1.01
   3   4  -7   40.37    1.75
  -3  -4   7   43.88    1.71
   3   4  -6  133.21    3.99
  -3  -4   6  126.46    4.03
   3   4  -5  244.32   11.48
  -3  -4   5  222.01   10.17
   3   4  -4  504.78   19.64
  -3  -4   4  531.56   20.08
   3   4  -3  510.39   19.94
  -3  -4   3  499.39   19.59
   3   4  -2  996.32   36.47
  -3  -4   2  943.46   34.10
   3   4   0   13.11    0.79
  -3  -4   0   14.16    0.83
   3   4   1  283.60   10.26
  -3  -4  -1  279.96    9.95
   3   4   2  203.03    7.06
  -3  -4  -2  224.47    7.98
   3   4   3  231.61    8.46
  -3  -4  -3  235.12    7.67
   3   4   4  118.74    4.47
  -3  -4  -4  121.64    4.78
   3   4   5   54.53    2.06
  -3  -4  -5   54.22    2.37
   3   4   6   49.01    2.41
  -3  -4  -6   51.28    2.32
   3   4   7   70.04    2.89
  -3  -4  -7   69.91    2.59
   3   4   8  122.38    4.69
  -3  -4  -8  121.68    4.25
   3   4   9   71.27    2.94
  -3  -4  -9   62.99    3.07
   3   4  10   25.69    1.45
  -3  -4 -10   25.47    1.36
   3   5 -11    0.48    0.39
  -3  -5  11    1.36    0.39
   3   5 -10   22.53    1.10
  -3  -5  10   21.74    1.05
   3   5  -9   18.72    0.92
  -3  -5   9   18.89    0.92
   3   5  -8   44.27    1.80
  -3  -5   8   47.30    1.75
   3   5  -7  290.13   12.89
  -3  -5   7  274.96   14.16
   3   5  -6  591.08   25.91
  -3  -5   6  562.64   21.08
   3   5  -5  143.64    7.80
  -3  -5   5  134.70    7.98
   3   5  -4   -0.04    3.11
  -3  -5   4    0.22    3.81
   3   5  -3    0.44    2.81
  -3  -5   3    0.88    2.50
   3   5   0  316.12   10.39
  -3  -5   0  283.69    9.25
   3   5   1  518.28   17.88
  -3  -5  -1  550.85   17.66
   3   5   2   54.92    2.63
  -3  -5  -2   59.52    2.63
   3   5   3   82.19    3.55
  -3  -5  -3   87.67    3.46
   3   5   4    1.23    0.48
  -3  -5  -4    0.61    0.44
   3   5   5   57.42    2.81
  -3  -5  -5   59.92    2.63
   3   5   6  210.88    7.10
  -3  -5  -6  223.33    8.02
   3   5   7   75.70    3.16
  -3  -5  -7   96.96    3.55
   3   5   8   38.75    2.06
  -3  -5  -8   37.08    1.75
   3   5   9   -0.31    0.61
  -3  -5  -9   -0.26    0.61
   3   6 -10   23.01    6.22
  -3  -6  10   11.44    6.18
   3   6  -9   57.25    8.33
  -3  -6   9   46.46    7.89
   3   6  -8  154.82   11.70
  -3  -6   8  157.18   10.52
   3   6  -7  126.63   10.17
  -3  -6   7  132.24    9.47
   3   6  -6  148.77    9.34
  -3  -6   6  131.19    8.64
   3   6  -5   19.46    4.25
  -3  -6   5   23.41    4.95
   3   6  -4    5.35    3.20
  -3  -6   4    6.79    3.20
  -3  -6   3   62.94    3.68
   3   6   1   47.03    2.37
  -3  -6  -1   48.87    2.32
   3   6   2    1.18    0.39
  -3  -6  -2    1.80    0.61
   3   6   3    8.20    0.70
  -3  -6  -3    9.07    0.92
   3   6   4  125.45    4.73
  -3  -6  -4  113.40    4.21
   3   6   5  162.71    6.05
  -3  -6  -5  164.94    5.52
   3   6   6   26.87    1.58
  -3  -6  -6   27.48    1.27
   3   6   7    6.14    0.83
  -3  -6  -7    7.80    0.79
   3   7  -9   36.56    6.44
  -3  -7   9   40.41    6.01
   3   7  -8    5.00    5.57
  -3  -7   8   -2.54    4.91
   3   7  -7    0.66    4.78
  -3  -7   7    8.77    5.13
   3   7  -6   46.16    5.30
  -3  -7   6   51.85    6.36
   3   7  -5  152.49    8.90
  -3  -7   5  156.22    9.60
   3   7  -4  121.42    9.03
  -3  -7   4  120.01    6.57
   3   7   2  103.49    4.25
  -3  -7  -2   93.85    3.73
   3   7   3  121.77    5.04
   3   7   4   85.12    3.68
  -3  -7  -4   81.13    4.30
   3   7   5    3.81    0.66
  -3  -7  -5    3.33    0.75
   3   7   6    0.57    0.48
  -3  -7  -6   -0.53    0.66
   3   8  -6   24.11    5.26
  -3  -8   6   26.96    4.30
  -3  -8   5   11.40    3.07
  -3  -8  -3   13.68    0.79
   4 -11  -4   21.48    1.62
  -4  11   4   20.03    1.36
   4 -11  -3    0.88    0.66
  -4  11   3    1.18    0.70
   4 -11  -2   76.09    2.94
  -4  11   2   76.40    3.07
   4 -11  -1  123.17    4.08
  -4  11   1  127.95    4.43
   4 -11   0   49.22    2.24
  -4  11   0   51.64    2.10
   4 -11   1   33.93    1.58
  -4  11  -1   32.44    1.36
   4 -11   2    0.48    0.35
  -4  11  -2    0.26    0.39
   4 -11   3    3.24    0.53
  -4  11  -3    4.08    0.53
   4 -11   4   82.76    2.98
  -4  11  -4   81.00    2.98
   4 -11   5  108.09    3.86
  -4  11  -5  152.58   14.99
   4 -10  -6    7.85    1.14
  -4  10   6    7.80    1.14
   4 -10  -5   30.33    1.71
  -4  10   5   29.89    1.53
   4 -10  -4    2.54    0.75
  -4  10   4    2.41    0.61
   4 -10  -3  189.58    5.96
  -4  10   3  191.59    5.83
   4 -10  -2  323.18    9.82
  -4  10   2  324.14    8.90
   4 -10  -1   91.61    3.11
  -4  10   1   86.22    3.16
   4 -10   0   15.78    1.10
  -4  10   0   15.74    1.05
   4 -10   1    1.45    0.79
  -4  10  -1    1.97    0.83
   4 -10   2   35.29    1.67
  -4  10  -2   36.95    1.93
   4 -10   3   63.56    2.37
  -4  10  -3   67.15    2.72
   4 -10   4  216.23    7.32
  -4  10  -4  225.17    7.10
   4 -10   5   95.47    3.33
  -4  10  -5  101.12    3.42
   4 -10   6   39.71    1.84
  -4  10  -6   40.46    1.93
   4 -10   7    1.36    0.48
  -4  10  -7    0.61    0.44
   4 -10   8    0.66    0.39
  -4  10  -8    0.96    0.61
   4  -9  -8    1.40    0.92
  -4   9   8   -0.04    0.61
   4  -9  -7    3.59    0.75
  -4   9   7    4.56    0.92
   4  -9  -6   87.49    3.38
  -4   9   6   80.13    3.07
   4  -9  -5  164.55    5.48
  -4   9   5  170.95    5.57
   4  -9  -4  157.93    5.30
  -4   9   4  140.79    4.82
   4  -9  -3  173.45    5.39
  -4   9   3  162.36    4.87
   4  -9  -2   79.69    3.07
  -4   9   2   82.76    2.94
   4  -9  -1  139.65    4.51
  -4   9   1  145.66    4.30
   4  -9   0  251.38    7.19
  -4   9   0  251.29    6.97
   4  -9   1  753.88   19.11
  -4   9  -1  722.50   17.49
   4  -9   2  417.68   10.91
  -4   9  -2  519.37   23.14
   4  -9   3  143.11    4.25
  -4   9  -3  154.51    5.00
   4  -9   4   11.97    1.01
  -4   9  -4   13.19    1.05
   4  -9   5   17.18    1.18
  -4   9  -5   20.60    1.40
   4  -9   6   14.07    0.96
  -4   9  -6   14.38    0.96
   4  -9   7   95.77    3.16
  -4   9  -7  102.52    3.68
   4  -9   8   29.72    1.53
  -4   9  -8   34.01    1.71
   4  -9   9   66.19    2.76
  -4   9  -9   63.95    2.54
   4  -8 -10    2.63    1.05
  -4   8  10    2.10    1.01
   4  -8  -9   -0.31    0.75
  -4   8   9    0.35    0.61
   4  -8  -8   20.91    1.53
  -4   8   8   22.22    1.27
   4  -8  -7  138.03    4.73
  -4   8   7  141.05    5.48
   4  -8  -6  511.84   14.46
  -4   8   6  511.27   13.50
   4  -8  -5  547.16   13.11
  -4   8   5  567.81   13.15
   4  -8  -4  107.04    3.81
  -4   8   4  112.69    3.90
   4  -8  -3   55.10    2.67
  -4   8   3   53.87    2.32
   4  -8  -2   48.52    2.15
  -4   8   2   52.91    2.19
   4  -8  -1   52.95    2.24
  -4   8   1   52.07    2.06
   4  -8   0  932.54   22.35
  -4   8   0  977.51   23.01
   4  -8   1 1062.64   23.63
  -4   8  -1 1026.56   21.43
   4  -8   2  579.86   14.25
  -4   8  -2  626.63   15.82
   4  -8   3   15.21    1.10
  -4   8  -3   13.46    1.18
   4  -8   4   15.39    1.10
  -4   8  -4   17.53    1.23
   4  -8   5   12.89    1.05
  -4   8  -5   12.01    1.01
   4  -8   6   95.86    3.68
  -4   8  -6   98.19    3.64
   4  -8   7  226.97    6.75
  -4   8  -7  225.83    6.84
   4  -8   8  279.83    8.28
  -4   8  -8  308.01    8.90
   4  -8   9   29.06    1.45
  -4   8  -9   32.57    1.62
   4  -8  10   14.82    1.05
  -4   8 -10   16.22    1.14
   4  -7 -11    6.18    1.01
  -4   7  11    7.93    1.14
   4  -7 -10   40.19    2.32
  -4   7  10   40.41    2.37
   4  -7  -9  175.29    7.58
  -4   7   9  175.20    6.18
   4  -7  -8   81.49    3.24
  -4   7   8   83.63    3.11
   4  -7  -7  180.77    6.36
  -4   7   7  179.58    5.44
   4  -7  -6  131.02    4.69
  -4   7   6  127.42    4.38
   4  -7  -5   37.56    1.88
  -4   7   5   39.41    2.10
   4  -7  -4    1.23    0.75
  -4   7   4    1.67    0.75
   4  -7  -3  174.94    5.57
  -4   7   3  177.48    5.39
   4  -7  -2  611.38   15.52
  -4   7   2  586.26   14.86
   4  -7  -1  178.22    5.57
  -4   7   1  172.70    5.04
   4  -7   0  161.48    4.82
  -4   7   0  146.66    4.69
   4  -7   1  196.55    5.74
  -4   7  -1  198.78    6.14
   4  -7   2  386.21    9.82
  -4   7  -2  367.71   10.43
   4  -7   3   48.65    2.24
  -4   7  -3   46.94    2.32
   4  -7   4  420.75   11.18
  -4   7  -4  392.04   10.61
   4  -7   5  678.05   16.13
  -4   7  -5  706.93   17.45
   4  -7   6   40.76    1.80
  -4   7  -6   41.25    1.88
   4  -7   7    0.26    0.61
  -4   7  -7    0.48    0.70
   4  -7   8   18.76    1.27
  -4   7  -8   17.93    1.31
   4  -7   9   14.20    1.05
  -4   7  -9   13.63    1.23
   4  -7  10   22.66    1.45
  -4   7 -10   19.77    1.36
   4  -7  11  153.41    7.89
  -4   7 -11  147.45    5.61
   4  -6 -11  101.96    4.21
  -4   6  11   94.15    3.77
   4  -6 -10  310.69    9.42
  -4   6  10  310.60    9.73
   4  -6  -9  333.87   18.28
  -4   6   9  379.42   10.26
   4  -6  -8    5.52    0.88
  -4   6   8    7.01    0.88
   4  -6  -7   93.41    4.12
  -4   6   7   88.19    3.38
   4  -6  -6   25.99    1.75
  -4   6   6   25.55    1.53
   4  -6  -5   30.55    1.75
  -4   6   5   34.45    1.75
   4  -6  -4 1169.68   27.44
  -4   6   4 1189.05   27.09
   4  -6  -3 1876.66   40.94
  -4   6   3 1881.96   40.02
   4  -6  -2  723.85   17.18
  -4   6   2  738.06   17.71
   4  -6  -1   22.66    1.49
  -4   6   1   25.42    1.58
   4  -6   0  116.86    3.86
  -4   6   0  109.36    3.99
   4  -6   1  104.28    3.29
  -4   6  -1  104.32    3.86
   4  -6   2  485.27   13.41
  -4   6  -2  489.44   12.80
   4  -6   3  888.71   21.39
  -4   6  -3  867.36   21.08
   4  -6   4 2641.84   55.67
  -4   6  -4 2680.81   55.54
   4  -6   5    8.90    1.10
  -4   6  -5    7.67    1.05
   4  -6   6   45.63    1.84
  -4   6  -6   40.72    1.75
   4  -6   7   19.59    1.27
  -4   6  -7   20.03    1.27
   4  -6   8  282.24    8.02
  -4   6  -8  299.47    8.72
   4  -6   9  307.44    8.72
  -4   6  -9  317.26    9.47
   4  -6  10  169.06    5.52
  -4   6 -10  171.12    5.65
   4  -6  11  102.35    3.90
  -4   6 -11  100.07    3.77
   4  -6  12    8.64    1.14
  -4   6 -12    9.99    1.36
   4  -5 -12    0.70    0.66
  -4   5  12  105.94   11.13
   4  -5 -11   96.30   10.74
  -4   5  11   92.66   12.89
   4  -5 -10   36.25    6.88
  -4   5  10   19.94    1.40
   4  -5  -9    7.89    1.18
  -4   5   9    6.93    0.92
   4  -5  -8    9.47    1.05
  -4   5   8    8.94    1.05
   4  -5  -7  112.74    4.65
  -4   5   7  115.41    3.94
   4  -5  -6 1577.89   34.93
  -4   5   6 1562.55   33.71
   4  -5  -5 1587.01   34.45
  -4   5   5 1654.42   34.80
   4  -5  -4  100.51    3.64
  -4   5   4   93.76    3.20
   4  -5  -3  405.80   11.13
  -4   5   3  424.43   11.70
   4  -5  -2   18.02    1.36
  -4   5   2   14.46    1.23
   4  -5  -1  616.38   14.33
  -4   5   1  642.54   15.39
   4  -5   0 1424.70   31.25
  -4   5   0 1411.20   30.64
   4  -5   1 1390.68   30.38
  -4   5  -1 1349.83   29.98
   4  -5   2  978.61   23.49
  -4   5  -2  982.77   22.79
   4  -5   3  234.59    7.19
  -4   5  -3  228.94    6.57
   4  -5   4   74.60    2.98
  -4   5  -4   74.69    2.76
   4  -5   5  356.75    9.64
  -4   5  -5  348.25    9.82
   4  -5   6  200.27    6.09
  -4   5  -6  211.80    6.44
   4  -5   7 1779.57   42.08
  -4   5  -7 1804.77   39.32
   4  -5   8  481.50   13.54
  -4   5  -8  484.05   12.58
   4  -5   9   91.87    3.94
  -4   5  -9   87.97    3.64
   4  -5  10   25.07    1.62
  -4   5 -10   25.34    1.40
   4  -5  11    3.51    0.70
  -4   5 -11    4.30    0.83
   4  -5  12   15.39    1.53
  -4   5 -12   11.75    1.18
   4  -4 -13   39.36    2.28
  -4   4  13   37.13    2.28
   4  -4 -12   15.39    1.45
  -4   4  12   15.43    1.36
   4  -4 -11   67.85    3.07
  -4   4  11   70.48    2.81
   4  -4 -10    0.26    0.83
  -4   4  10    1.40    0.88
   4  -4  -9  276.06    7.98
  -4   4   9  273.08    8.02
   4  -4  -8  854.39   33.27
  -4   4   8  875.56   20.69
   4  -4  -7  920.05   22.57
  -4   4   7  884.50   23.49
   4  -4  -6  296.84    7.93
  -4   4   6  314.02    8.11
   4  -4  -5   74.21    3.81
  -4   4   5   75.74    2.89
   4  -4  -4  152.98    4.78
  -4   4   4  158.94    4.51
   4  -4  -3   62.99    2.67
  -4   4   3   67.24    2.89
   4  -4  -2 3929.26   81.49
  -4   4   2 4005.61   81.92
   4  -4  -1  343.52    9.64
  -4   4   1  340.62    8.81
   4  -4   0  789.78   18.89
  -4   4   0  795.39   18.41
   4  -4   1  187.43    6.05
  -4   4  -1  182.96    5.65
   4  -4   2  341.59   10.13
  -4   4  -2  341.98    8.77
   4  -4   3  409.66   11.75
  -4   4  -3  419.44   11.79
   4  -4   4  454.41   12.40
  -4   4  -4  437.76   12.32
   4  -4   5 1193.08   25.64
  -4   4  -5 1182.91   28.23
   4  -4   6 1066.36   23.85
  -4   4  -6 1028.71   26.74
   4  -4   7   76.58    2.89
  -4   4  -7   75.48    3.11
   4  -4   8   57.33    2.54
  -4   4  -8   58.25    2.50
   4  -4   9   33.49    1.84
  -4   4  -9   30.68    1.75
   4  -4  10   26.87    1.58
  -4   4 -10   24.59    1.49
   4  -4  11   50.06    2.45
  -4   4 -11   47.12    2.37
   4  -4  12   53.52    2.59
  -4   4 -12   52.60    2.28
   4  -3 -13    3.81    0.88
  -4   3  13    3.16    0.88
   4  -3 -12   21.48    2.32
  -4   3  12   32.87    2.02
   4  -3 -11   34.45    2.24
  -4   3  11   34.32    2.10
   4  -3 -10  264.44    9.12
  -4   3  10  281.23    8.42
   4  -3  -9  879.11   22.66
  -4   3   9  862.76   19.81
   4  -3  -8  142.11    4.82
  -4   3   8  144.69    4.91
   4  -3  -7    4.21    0.88
  -4   3   7    3.20    0.75
   4  -3  -6    8.94    1.18
  -4   3   6    6.71    1.05
   4  -3  -5   28.05    1.71
  -4   3   5   29.81    1.71
   4  -3  -4  391.60   11.53
  -4   3   4  396.91   10.08
   4  -3  -3 1501.97   38.00
  -4   3   3 1440.78   37.04
   4  -3  -2 2050.15   50.14
  -4   3   2 1996.58   47.21
   4  -3  -1  643.29   18.19
  -4   3   1  624.75   21.74
   4  -3   0  190.37   10.13
  -4   3   0  196.28   14.42
   4  -3   1 1598.06   57.11
  -4   3  -1 1649.65   36.12
   4  -3   2  165.12    5.26
  -4   3  -2  166.08    5.13
   4  -3   3  293.29    7.98
  -4   3  -3  291.27    8.20
   4  -3   4  551.59   12.89
  -4   3  -4  538.97   13.46
   4  -3   5  630.80   14.77
  -4   3  -5  621.29   14.33
   4  -3   6  112.26    4.03
  -4   3  -6  117.30    4.21
   4  -3   7   17.80    1.36
  -4   3  -7   17.84    1.45
   4  -3   8   19.15    1.31
  -4   3  -8   18.37    1.31
   4  -3   9  137.46    5.04
  -4   3  -9  139.48    5.04
   4  -3  10   82.27    3.33
  -4   3 -10   93.63    3.42
   4  -3  11  150.39    5.44
  -4   3 -11  154.64    5.35
   4  -3  12   13.63    1.23
  -4   3 -12   11.66    1.23
   4  -2 -13   59.13    2.63
  -4   2  13   61.72    2.81
   4  -2 -12  160.38    5.22
  -4   2  12  151.84    5.35
   4  -2 -11  238.23    7.89
  -4   2  11  250.94    7.80
   4  -2 -10   96.21    4.08
  -4   2  10   94.90    3.55
   4  -2  -9   70.70    3.94
  -4   2   9   71.58    2.98
   4  -2  -8   77.10    3.11
  -4   2   8   75.92    2.81
   4  -2  -7  130.05    5.79
  -4   2   7  121.29    4.51
   4  -2  -6  684.62   18.32
  -4   2   6  697.91   17.53
   4  -2  -5  710.05   17.05
  -4   2   5  709.17   19.37
   4  -2  -4 1733.98   37.74
  -4   2   4 1768.70   37.26
   4  -2  -3 1931.58   43.00
  -4   2   3 1993.08   44.45
   4  -2  -2  228.02    6.57
  -4   2   2  217.76    6.05
   4  -2  -1   39.84    1.84
  -4   2   1   38.13    1.71
   4  -2   0  739.33   17.45
  -4   2   0  747.92   17.80
   4  -2   1  366.53    9.60
  -4   2  -1  357.76    9.34
   4  -2   2  868.94   19.94
  -4   2  -2  865.92   20.34
   4  -2   3  322.70    8.68
  -4   2  -3  311.08    8.02
   4  -2   4  767.86   17.49
  -4   2  -4  735.65   16.31
   4  -2   5   85.34    3.16
  -4   2  -5   86.35    7.19
   4  -2   6  144.60    4.69
  -4   2  -6  147.41    4.65
   4  -2   7  255.59   12.10
  -4   2  -7  291.01    7.89
   4  -2   8  391.86   10.74
  -4   2  -8  382.62    9.95
   4  -2   9  266.81    7.93
  -4   2  -9  263.22    7.58
   4  -2  10  114.10    4.08
  -4   2 -10  120.28    4.38
   4  -2  11    0.57    0.75
  -4   2 -11    1.01    0.66
   4  -2  12    0.22    0.66
  -4   2 -12    1.23    0.70
   4  -1 -13  104.89    4.47
  -4   1  13  106.65    5.08
   4  -1 -12   76.49    3.42
  -4   1  12   78.59    3.07
   4  -1 -11   45.81    2.06
  -4   1  11   36.56    1.84
   4  -1 -10    0.26    0.57
  -4   1  10    0.13    0.61
   4  -1  -9   17.40    1.53
  -4   1   9   11.62    1.14
   4  -1  -8  531.30   13.76
  -4   1   8  565.00   15.34
   4  -1  -7 1576.23   34.36
  -4   1   7 1583.77   34.23
   4  -1  -6 1205.58   26.04
  -4   1   6 1190.76   25.47
   4  -1  -5  731.92   17.09
  -4   1   5  741.61   17.05
   4  -1  -4   41.90    1.88
  -4   1   4   41.90    1.75
   4  -1  -3  290.09    8.11
  -4   1   3  292.23    8.11
   4  -1  -2  929.52   21.43
  -4   1   2  931.53   20.73
   4  -1  -1 1832.47   39.19
  -4   1   1 1895.55   41.60
   4  -1   0 6645.00  130.01
  -4   1   0 6990.93  137.33
   4  -1   1 3061.06   62.37
  -4   1  -1 3131.24   62.51
   4  -1   2   59.96    2.37
  -4   1  -2   56.46    2.54
   4  -1   3  292.15    7.54
  -4   1  -3  293.42    7.50
   4  -1   4   71.58    2.85
  -4   1  -4   74.03    3.07
   4  -1   5  319.63    8.46
  -4   1  -5  295.08    7.89
   4  -1   6  985.54   22.18
  -4   1  -6  993.03   22.53
   4  -1   7 1242.57   26.96
  -4   1  -7 1254.41   27.53
   4  -1   8   83.68    3.38
  -4   1  -8   86.44    3.29
   4  -1   9    3.59    0.75
  -4   1  -9    4.69    0.75
   4  -1  10    0.61    0.83
  -4   1 -10    1.05    0.79
   4  -1  11    1.40    0.70
  -4   1 -11    1.36    0.75
   4  -1  12   28.49    6.40
  -4   1 -12   28.62    6.44
   4   0 -13    9.73    1.23
  -4   0  13   12.67    1.18
   4   0 -12    1.05    0.61
  -4   0  12    0.66    0.70
   4   0 -11   56.72    3.29
  -4   0  11   60.05    2.59
   4   0 -10  118.09    5.00
  -4   0  10  114.89    4.08
   4   0  -9  153.55    5.26
  -4   0   9  143.38    4.78
   4   0  -8  435.70   14.64
  -4   0   8  433.02   11.44
   4   0  -7   97.53    3.99
  -4   0   7  101.25    3.59
   4   0  -6   13.81    0.96
  -4   0   6   14.73    1.14
   4   0  -5   81.49    2.98
  -4   0   5   73.20    2.89
   4   0  -4   96.17    3.11
  -4   0   4   90.95    4.16
   4   0  -3  235.91    7.06
  -4   0   3  237.35    7.10
   4   0  -2  581.53   13.63
  -4   0   2  558.96   13.11
   4   0  -1 1871.48   42.34
  -4   0   1 1825.46   39.76
   4   0   0 2401.77   50.93
  -4   0   0 2221.23   47.69
   4   0   1   57.68    2.45
  -4   0  -1   64.92    2.89
   4   0   2  190.28    5.61
  -4   0  -2  195.32    5.44
   4   0   3 1179.54   26.12
  -4   0  -3 1205.88   27.22
   4   0   4 1131.63   26.08
  -4   0  -4 1133.43   25.51
   4   0   5   61.28    2.50
  -4   0  -5   55.93    2.41
   4   0   6   80.21    3.42
  -4   0  -6   84.64    3.02
   4   0   7   27.00    1.53
  -4   0  -7   25.60    1.62
   4   0   8    1.62    0.61
  -4   0  -8    0.96    0.70
   4   0   9   11.35    1.23
  -4   0  -9   10.52    1.10
   4   0  10  226.48    7.36
  -4   0 -10  210.79    6.53
   4   0  11   50.58    2.24
  -4   0 -11   55.14    2.45
   4   0  12   11.62    1.18
  -4   0 -12   11.13    1.05
   4   1 -13    1.01    0.53
  -4  -1  13    2.15    0.66
   4   1 -12   64.74    2.54
  -4  -1  12   60.27    2.45
   4   1 -11  259.75    7.58
  -4  -1  11  256.07    7.85
   4   1 -10  421.28   12.27
  -4  -1  10  417.33   11.44
   4   1  -9    7.14    0.88
  -4  -1   9    3.46    0.66
   4   1  -8  252.96    7.58
  -4  -1   8  270.45    7.67
   4   1  -7   17.93    1.14
  -4  -1   7   20.73    1.23
   4   1  -6   37.65    1.58
  -4  -1   6   35.42    1.67
   4   1  -5 1231.26   27.53
  -4  -1   5 1277.68   27.61
   4   1  -4 2323.62   47.16
  -4  -1   4 2354.78   50.58
   4   1  -3 2380.03   51.11
  -4  -1   3 2429.17   51.64
   4   1  -2  140.75    4.65
  -4  -1   2  127.55    3.94
   4   1  -1  143.99    4.91
  -4  -1   1  150.43    4.69
   4   1   0   89.16    2.94
  -4  -1   0   89.64    2.98
   4   1   1  611.99   14.99
  -4  -1  -1  603.01   14.73
   4   1   2  948.67   21.87
  -4  -1  -2  940.65   21.65
   4   1   3 2786.23   58.12
  -4  -1  -3 2815.03   57.29
   4   1   4  145.88    4.56
  -4  -1  -4  147.23    4.47
   4   1   5  103.27    3.46
  -4  -1  -5  103.71    3.51
   4   1   6   52.69    2.37
  -4  -1  -6   56.81    2.37
   4   1   7  117.12    3.99
  -4  -1  -7  110.72    3.77
   4   1   8  156.83    5.48
  -4  -1  -8  151.92    4.95
   4   1   9  123.39    4.69
  -4  -1  -9  140.09    4.56
   4   1  10  133.78    4.51
  -4  -1 -10  127.55    4.82
   4   1  11   34.41    1.67
  -4  -1 -11   30.55    1.71
   4   2 -13   23.36    1.36
  -4  -2  13   21.52    1.67
   4   2 -12   24.06    1.27
  -4  -2  12   23.06    1.49
   4   2 -11   40.46    1.93
  -4  -2  11   42.74    2.02
   4   2 -10   65.66   10.43
  -4  -2  10   47.91    2.19
   4   2  -9    6.57    0.70
  -4  -2   9    6.31    0.70
   4   2  -8    6.75    0.70
  -4  -2   8    6.66    0.61
   4   2  -7  856.32   19.24
  -4  -2   7  845.67   19.02
   4   2  -6 1022.97   23.76
  -4  -2   6 1029.46   23.80
   4   2  -5   71.18    2.50
  -4  -2   5   70.44    2.63
   4   2  -4  776.15   16.88
  -4  -2   4  796.84   18.63
   4   2  -3  786.23   18.06
  -4  -2   3  774.39   20.86
   4   2  -2  695.58   16.31
  -4  -2   2  669.24   15.82
   4   2  -1  283.82    7.54
  -4  -2   1  280.71    7.71
   4   2   0 1001.84   23.85
  -4  -2   0  992.33   22.97
   4   2   1  841.50   23.45
  -4  -2  -1  913.74   21.87
   4   2   2   83.46    2.76
  -4  -2  -2   86.31    2.94
   4   2   3  150.04    4.56
  -4  -2  -3  148.72    4.60
   4   2   4  338.96    8.77
  -4  -2  -4  347.68    9.29
   4   2   5    1.14    0.61
  -4  -2  -5    1.88    4.47
   4   2   6  217.19    6.97
  -4  -2  -6  223.46    6.36
   4   2   7  261.42    7.89
  -4  -2  -7  264.27    7.28
   4   2   8   62.11    2.81
  -4  -2  -8   66.49    2.85
   4   2   9    1.05    0.70
  -4  -2  -9    0.53    0.75
   4   2  10   17.88    1.36
  -4  -2 -10   20.69    1.45
   4   2  11   34.76    2.02
  -4  -2 -11   35.02    2.06
   4   3 -12   31.47    1.67
  -4  -3  12   34.06    1.58
   4   3 -11    0.88    0.44
  -4  -3  11    1.05    0.66
   4   3 -10   66.10    2.63
  -4  -3  10   65.18    2.45
   4   3  -9  212.33    6.36
  -4  -3   9  198.26    6.22
   4   3  -8  392.39    9.86
  -4  -3   8  387.92   10.04
   4   3  -7  423.95   11.22
  -4  -3   7  411.06   10.39
   4   3  -6   87.01    2.98
  -4  -3   6   82.10    2.85
   4   3  -5  120.06    3.81
  -4  -3   5  132.16    4.21
   4   3  -4   43.96    1.67
  -4  -3   4   47.73    1.67
   4   3  -3 1472.17   31.52
  -4  -3   3 1348.73   30.29
   4   3  -2  431.84   12.10
  -4  -3   2  427.63   13.02
   4   3  -1  617.95   14.82
  -4  -3   1  620.06   14.95
   4   3   0  413.21   13.28
  -4  -3   0  435.43   14.25
   4   3   1   45.28    1.97
  -4  -3  -1   51.59    2.41
   4   3   2  107.39    4.08
  -4  -3  -2  108.62    4.12
   4   3   3    1.75    0.57
  -4  -3  -3    3.16    0.53
   4   3   4  213.55    6.31
  -4  -3  -4  202.60    5.48
   4   3   5  207.50    6.05
  -4  -3  -5  210.79    5.92
   4   3   6   85.12    3.33
  -4  -3  -6   89.81    3.29
   4   3   7  144.56    4.60
  -4  -3  -7  144.69    4.78
   4   3   8    6.05    1.01
  -4  -3  -8    6.09    0.79
   4   3   9    3.42    0.75
  -4  -3  -9    5.08    0.70
   4   3  10   35.15    1.97
  -4  -3 -10   33.18    1.62
   4   4 -11    0.57    0.44
  -4  -4  11    0.66    0.39
   4   4 -10   77.45    2.89
  -4  -4  10   80.78    3.11
   4   4  -9   29.67    1.31
  -4  -4   9   35.77    2.24
   4   4  -8   64.74    2.32
  -4  -4   8   63.47    2.19
   4   4  -7   76.14    2.81
  -4  -4   7   77.67    2.76
   4   4  -6   63.60    6.27
  -4  -4   6   53.74    5.17
   4   4  -5   45.24    5.48
  -4  -4   5   44.01    5.17
   4   4  -4  117.47    7.71
  -4  -4   4  121.90    7.58
   4   4  -3  371.09   15.25
  -4  -4   3  382.97   16.00
   4   4  -2  132.29    7.41
  -4  -4   2  127.73    5.92
  -4  -4   1    7.45    0.57
   4   4   0  139.70    5.52
  -4  -4   0  138.38    5.22
   4   4   1    3.51    0.44
  -4  -4  -1    2.85    0.39
   4   4   2    5.08    0.66
  -4  -4  -2    5.30    0.53
   4   4   3   34.93    1.67
  -4  -4  -3   33.88    1.58
   4   4   4  185.59    6.71
  -4  -4  -4  166.08    6.44
   4   4   5   87.14    3.68
  -4  -4  -5   89.94    3.59
   4   4   6   11.00    0.92
  -4  -4  -6   12.23    0.83
   4   4   7   18.94    1.27
  -4  -4  -7   16.13    1.05
   4   4   8   29.46    1.75
  -4  -4  -8   31.12    1.62
   4   4   9   14.55    1.18
  -4  -4  -9   17.53    1.14
   4   5 -10   13.50    0.61
  -4  -5  10   13.76    0.70
   4   5  -9   37.65    8.07
  -4  -5   9   47.65    8.20
   4   5  -8   -4.78    4.56
  -4  -5   8    3.81    6.44
   4   5  -7  167.09    9.29
  -4  -5   7  161.00   11.57
   4   5  -6  384.76   16.48
  -4  -5   6  363.29   17.01
   4   5  -5  379.85   15.69
  -4  -5   5  360.52   15.52
   4   5  -4  115.98    8.68
  -4  -5   4  109.32    8.02
   4   5  -3    6.93    2.76
  -4  -5   3    3.90    2.28
  -4  -5   0  107.70    4.38
   4   5   1  397.91   13.24
  -4  -5  -1  399.67   13.06
   4   5   2   98.01    3.94
  -4  -5  -2  107.17    4.21
   4   5   3  109.36    4.34
  -4  -5  -3  102.66    3.86
   4   5   4   31.34    1.58
  -4  -5  -4   30.24    1.45
   4   5   5   10.65    0.92
  -4  -5  -5   11.53    0.88
   4   5   6   28.93    1.62
  -4  -5  -6   29.24    1.53
   4   5   7  108.31    4.38
  -4  -5  -7   93.63    3.81
   4   5   8   90.65    4.91
  -4  -5  -8   93.06    4.47
   4   6  -9   21.30    6.93
  -4  -6   9   51.02    7.14
   4   6  -8   37.30    6.44
  -4  -6   8   41.42    7.10
   4   6  -7   71.54    7.19
  -4  -6   7   61.63    6.66
   4   6  -6  198.47   11.79
  -4  -6   6  200.49    9.86
   4   6  -5   25.42    4.16
  -4  -6   5   20.29    4.25
   4   6  -4    9.69    3.94
  -4  -6   4   -1.45    2.24
   4   6   1   67.50    3.99
  -4  -6  -1   76.36    3.20
   4   6   2   33.23    1.36
   4   6   3   13.98    0.96
  -4  -6  -3   15.91    1.05
   4   6   4   78.11    3.33
  -4  -6  -4   80.65    3.02
   4   6   5   56.94    2.59
  -4  -6  -5   51.94    2.24
   4   6   6   47.43    2.28
  -4  -6  -6   49.14    2.45
   4   7  -7    3.81    4.34
  -4  -7   7    8.02    3.38
   4   7  -6    2.37    2.94
  -4  -7   6   -3.29    3.20
   4   7  -5   -0.79    2.41
  -4  -7   5   -0.26    1.75
   4   7   3   55.80    3.42
  -4  -7  -3   56.46    3.07
   4   7   4   31.43    2.24
  -4  -7  -4   33.71    1.97
   5 -11  -4    0.26    0.66
  -5  11   4    0.88    0.61
   5 -11  -3   -0.31    0.66
  -5  11   3    0.53    0.61
   5 -11  -2   16.26    1.14
  -5  11   2   17.45    1.23
   5 -11  -1   10.21    0.92
  -5  11   1    8.64    0.88
   5 -11   0  226.22    7.50
  -5  11   0  245.20    7.63
   5 -11   1  268.30    8.11
  -5  11  -1  268.43    9.91
   5 -11   2    9.16    0.83
  -5  11  -2    6.09    1.01
   5 -11   3    7.36    0.66
  -5  11  -3    7.76    1.27
   5 -11   4    1.93    0.70
  -5  11  -4    0.96    0.53
   5 -11   5   15.87    0.92
  -5  11  -5   13.24    1.05
   5 -10  -7   87.97    4.25
  -5  10   7   90.91    4.47
   5 -10  -6   24.90    1.93
  -5  10   6   20.43    1.49
   5 -10  -5   21.00    1.31
  -5  10   5   20.86    1.36
   5 -10  -4    6.44    0.96
  -5  10   4    6.97    1.01
   5 -10  -3  132.55    4.34
  -5  10   3  134.22    4.25
   5 -10  -2  256.68    7.71
  -5  10   2  258.26    7.71
   5 -10  -1  331.81    9.73
  -5  10   1  343.82    9.42
   5 -10   0  294.25    8.37
  -5  10   0  291.18    8.20
   5 -10   1  244.28    7.14
  -5  10  -1  247.22    7.58
   5 -10   2    2.28    0.70
  -5  10  -2    2.50    1.01
   5 -10   3    0.83    0.70
  -5  10  -3    1.53    0.61
   5 -10   4  171.21    5.44
  -5  10  -4  161.70    5.65
   5 -10   5  202.11    6.36
  -5  10  -5  202.24    6.44
   5 -10   6   84.64    3.24
  -5  10  -6   81.13    2.98
   5 -10   7   48.35    2.15
  -5  10  -7   52.86    2.24
   5 -10   8   10.78    1.05
  -5  10  -8    9.69    1.23
   5  -9  -8    0.96    0.79
  -5   9   8    1.18    0.70
   5  -9  -7   17.36    1.49
  -5   9   7   15.39    1.27
   5  -9  -6   15.47    1.31
  -5   9   6   14.95    1.14
   5  -9  -5   82.32    3.20
  -5   9   5   81.75    3.55
   5  -9  -4  283.86    8.07
  -5   9   4  298.59    8.46
   5  -9  -3  268.17    7.85
  -5   9   3  269.22    7.54
   5  -9  -2  169.63    5.57
  -5   9   2  161.48    4.69
   5  -9  -1   51.77    2.50
  -5   9   1   47.12    2.24
   5  -9   0  174.94    6.18
  -5   9   0  163.28    5.70
   5  -9   1  116.16    4.38
  -5   9  -1  111.86    4.12
   5  -9   2  163.19    5.44
  -5   9  -2  146.75    4.82
   5  -9   3  154.34    4.95
  -5   9  -3  148.46    5.26
   5  -9   4  221.05    6.88
  -5   9  -4  214.30    6.49
   5  -9   5   35.81    1.84
  -5   9  -5   30.68    1.53
   5  -9   6    0.57    0.61
  -5   9  -6    2.02    0.79
   5  -9   7    3.42    0.83
  -5   9  -7    6.01    0.96
   5  -9   8   43.04    1.80
  -5   9  -8   44.18    2.19
   5  -9   9   66.49    2.67
  -5   9  -9   68.25    3.29
   5  -8 -10    2.54    0.88
  -5   8  10   -0.61    0.83
   5  -8  -9    3.59    0.83
  -5   8   9    3.38    0.79
   5  -8  -8   32.74    1.93
  -5   8   8   35.55    1.93
   5  -8  -7    2.28    0.83
  -5   8   7    1.53    0.92
   5  -8  -6  271.76    7.41
  -5   8   6  290.52    8.46
   5  -8  -5  766.15   19.07
  -5   8   5  770.80   18.89
   5  -8  -4  355.09    9.77
  -5   8   4  359.43    9.20
   5  -8  -3  133.69    4.78
  -5   8   3  127.33    4.34
   5  -8  -2    2.28    0.83
  -5   8   2    2.10    0.96
   5  -8  -1   51.90    2.24
  -5   8   1   49.66    2.37
   5  -8   0   19.42    1.31
  -5   8   0   26.96    6.14
   5  -8   1  257.17    7.63
  -5   8  -1  252.43    6.40
   5  -8   2  500.61   12.76
  -5   8  -2  484.75   11.53
   5  -8   3  269.22    7.67
  -5   8  -3  268.52    7.98
   5  -8   4    1.75    0.75
  -5   8  -4    0.66    0.92
   5  -8   5   20.47    1.40
  -5   8  -5   22.05    1.53
   5  -8   6    1.49    0.61
  -5   8  -6    1.88    0.79
   5  -8   7   92.97    3.16
  -5   8  -7   88.28    3.29
   5  -8   8  153.33    4.78
  -5   8  -8  158.41    5.17
   5  -8   9  172.22    5.17
  -5   8  -9  194.75    6.57
   5  -8  10   23.85    1.40
  -5   8 -10   25.03    1.67
   5  -7 -11    0.75    0.79
  -5   7  11    1.27    0.88
   5  -7 -10    4.25    0.83
  -5   7  10    4.03    0.79
   5  -7  -9   10.91    1.10
  -5   7   9   11.31    1.27
   5  -7  -8  210.97    6.93
  -5   7   8  212.81    6.57
   5  -7  -7  432.89   12.49
  -5   7   7  450.12   12.14
   5  -7  -6  809.33   19.33
  -5   7   6  797.80   19.07
   5  -7  -5  338.91    8.85
  -5   7   5  349.79    9.25
   5  -7  -4    4.78    0.92
  -5   7   4    4.51    0.92
   5  -7  -3   15.56    1.40
  -5   7   3   13.81    1.27
   5  -7  -2  468.44   12.14
  -5   7   2  498.99   12.58
   5  -7  -1  646.58   15.69
  -5   7   1  638.91   16.44
   5  -7   0  887.48   20.91
  -5   7   0  910.67   21.61
   5  -7   1  186.33    5.65
  -5   7  -1  159.51    4.30
   5  -7   2  188.00    5.65
  -5   7  -2  182.39    5.48
   5  -7   3   -0.04    0.75
  -5   7  -3    0.88    0.75
   5  -7   4    2.37    0.83
  -5   7  -4    2.02    0.79
   5  -7   5  363.51    9.95
  -5   7  -5  373.19    9.47
   5  -7   6  582.84   14.42
  -5   7  -6  592.27   14.29
   5  -7   7  345.75    9.12
  -5   7  -7  354.96   10.08
   5  -7   8   64.83    2.63
  -5   7  -8   70.79    2.98
   5  -7   9    6.40    0.96
  -5   7  -9    5.65    0.96
   5  -7  10    7.10    0.88
  -5   7 -10   10.26    1.23
   5  -7  11    4.03    0.75
  -5   7 -11    2.98    0.75
   5  -6 -11   28.97    1.93
  -5   6  11   27.04    7.06
   5  -6 -10  253.97    9.16
  -5   6  10  253.75    9.12
   5  -6  -9  469.89   12.76
  -5   6   9  472.39   13.15
   5  -6  -8  328.48    9.60
  -5   6   8  327.56    8.77
   5  -6  -7  469.05   12.23
  -5   6   7  464.71   12.01
   5  -6  -6    6.05    1.05
  -5   6   6    7.50    1.10
   5  -6  -5    0.83    0.70
  -5   6   5    0.83    0.75
   5  -6  -4  280.31    8.11
  -5   6   4  270.14    8.07
   5  -6  -3 1807.14   39.32
  -5   6   3 1811.87   41.16
   5  -6  -2 2161.70   45.85
  -5   6   2 2202.29   75.04
   5  -6  -1  363.11    9.91
  -5   6   1  374.11   10.26
   5  -6   0    8.28    1.01
  -5   6   0   11.88    1.23
   5  -6   1   20.16    1.49
  -5   6  -1   19.46    1.93
   5  -6   2    8.77    1.31
  -5   6  -2    7.58    1.01
   5  -6   3 1288.55   29.41
  -5   6  -3 1299.38   29.76
   5  -6   4  879.64   21.52
  -5   6  -4  937.89   22.71
   5  -6   5  482.12   12.05
  -5   6  -5  494.92   13.11
   5  -6   6  289.12    8.11
  -5   6  -6  291.31    8.46
   5  -6   7    4.56    0.92
  -5   6  -7    3.90    0.79
   5  -6   8   36.86    1.93
  -5   6  -8   36.34    2.02
   5  -6   9   77.63    3.29
  -5   6  -9   90.30    3.42
   5  -6  10  190.50    6.93
  -5   6 -10  188.17    5.92
   5  -6  11  123.26    4.95
  -5   6 -11  124.92    4.65
   5  -5 -12   83.50    3.64
  -5   5  12   80.78    3.68
   5  -5 -11  316.38    9.12
  -5   5  11  322.57    9.47
   5  -5 -10  208.16    6.93
  -5   5  10  188.57    6.53
   5  -5  -9   23.71    1.62
  -5   5   9   12.14    1.31
   5  -5  -8    0.48    0.75
  -5   5   8   -1.05    0.92
   5  -5  -7   -0.61    0.79
  -5   5   7    3.77    0.83
   5  -5  -6  273.78    7.54
  -5   5   6  289.73    7.89
   5  -5  -5  328.83    8.90
  -5   5   5  326.77    8.90
   5  -5  -4 2669.28   56.06
  -5   5   4 2696.64   57.64
   5  -5  -3  371.09    9.99
  -5   5   3  381.52   10.61
   5  -5  -2  517.71   13.37
  -5   5   2  538.53   13.46
   5  -5  -1  384.37   10.65
  -5   5   1  366.09    9.42
   5  -5   0   11.53    1.27
  -5   5   0    7.89    1.10
   5  -5   1  447.53   11.88
  -5   5  -1  437.54   11.79
   5  -5   2  960.86   21.92
  -5   5  -2  933.90   21.52
   5  -5   3 1002.63   26.04
  -5   5  -3 1045.02   24.11
   5  -5   4  583.24   16.26
  -5   5  -4  591.70   16.26
   5  -5   5   70.35    2.85
  -5   5  -5   71.62    3.07
   5  -5   6  112.96    4.25
  -5   5  -6  120.06    4.43
   5  -5   7  331.59    8.81
  -5   5  -7  351.67   10.08
   5  -5   8   70.57    2.76
  -5   5  -8   71.80    3.02
   5  -5   9  259.49    7.76
  -5   5  -9  272.90    8.24
   5  -5  10   94.46    4.08
  -5   5 -10   92.75    3.68
   5  -5  11    5.74    0.83
  -5   5 -11    6.88    0.96
   5  -5  12    7.23    0.88
  -5   5 -12    7.50    1.05
   5  -4 -12   30.46    2.06
  -5   4  12   34.63    2.24
   5  -4 -11   44.10    2.24
  -5   4  11   44.40    2.10
   5  -4 -10    1.27    0.88
  -5   4  10    2.98    0.75
   5  -4  -9   11.00    1.23
  -5   4   9    9.99    1.14
   5  -4  -8  508.77   13.63
  -5   4   8  516.35   13.33
   5  -4  -7  712.37   16.74
  -5   4   7  706.93   16.66
   5  -4  -6  277.64    7.80
  -5   4   6  274.17    7.63
   5  -4  -5  104.80    3.68
  -5   4   5  108.44    3.59
   5  -4  -4   74.56    2.85
  -5   4   4   74.82    4.21
   5  -4  -3   16.39    1.36
  -5   4   3   16.39    1.53
   5  -4  -2  456.34   12.93
  -5   4   2  465.46   19.15
   5  -4  -1 1008.68   33.36
  -5   4   1 1019.24   27.70
   5  -4   0 2342.99   55.54
  -5   4   0 2423.43   58.08
   5  -4   1  179.85    5.35
  -5   4  -1  164.33    5.79
   5  -4   2  466.38   12.27
  -5   4  -2  464.36   12.05
   5  -4   3  450.56   11.44
  -5   4  -3  456.26   11.40
   5  -4   4  301.74    8.68
  -5   4  -4  301.96    8.42
   5  -4   5  517.80   13.33
  -5   4  -5  532.61   13.41
   5  -4   6  599.11   14.20
  -5   4  -6  567.33   13.68
   5  -4   7  524.06   12.71
  -5   4  -7  558.39   13.68
   5  -4   8    0.18    0.75
  -5   4  -8    0.83    0.75
   5  -4   9    3.59    0.88
  -5   4  -9    3.55    0.83
   5  -4  10   59.74    2.72
  -5   4 -10   55.71    2.50
   5  -4  11    2.02    0.79
  -5   4 -11    2.02    0.83
   5  -4  12   10.43    0.96
  -5   4 -12   10.91    1.18
   5  -3 -13   18.98    1.23
  -5   3  13   18.67    1.40
   5  -3 -12    0.92    0.70
  -5   3  12    2.28    0.88
   5  -3 -11    2.45    0.75
  -5   3  11    5.48    0.96
   5  -3 -10  341.24   10.21
  -5   3  10  345.36    9.73
   5  -3  -9  505.26   13.19
  -5   3   9  495.13   12.40
   5  -3  -8  679.58   18.19
  -5   3   8  691.68   16.79
   5  -3  -7  144.60    4.51
  -5   3   7  134.87    4.21
   5  -3  -6   92.44    3.55
  -5   3   6   92.05    3.77
   5  -3  -5   90.03    3.46
  -5   3   5   85.43    3.64
   5  -3  -4   17.09    1.31
  -5   3   4   21.22    1.53
   5  -3  -3  297.19    7.93
  -5   3   3  305.12    8.20
   5  -3  -2 3053.26   66.63
  -5   3   2 3075.13   64.17
   5  -3  -1 2867.54   60.49
  -5   3   1 2844.44   61.32
   5  -3   0 3864.12   81.44
  -5   3   0 4030.07   82.27
   5  -3   1  381.17   10.30
  -5   3  -1  415.84   10.91
   5  -3   2  135.00    4.43
  -5   3  -2  136.01    4.25
   5  -3   3  836.24   19.68
  -5   3  -3  769.35   18.72
   5  -3   4  625.19   14.64
  -5   3  -4  607.43   24.24
   5  -3   5 1174.28   40.68
  -5   3  -5 1188.04   26.21
   5  -3   6  794.64   18.41
  -5   3  -6  809.99   18.85
   5  -3   7   27.57    1.71
  -5   3  -7   27.61    1.75
   5  -3   8    4.82    0.96
  -5   3  -8    5.57    0.96
   5  -3   9    0.13    0.88
  -5   3  -9    0.18    0.83
   5  -3  10   70.97    2.81
  -5   3 -10   68.77    3.16
   5  -3  11   77.01    3.38
  -5   3 -11   75.66    3.24
   5  -3  12   40.28    2.19
  -5   3 -12   36.60    2.10
   5  -2 -13   13.68    1.01
  -5   2  13   14.77    1.18
   5  -2 -12   34.63    1.71
  -5   2  12   30.33    1.75
   5  -2 -11  132.59   15.43
  -5   2  11  113.66    4.78
   5  -2 -10  125.89    4.34
  -5   2  10  127.25    4.51
   5  -2  -9  125.54    4.25
  -5   2   9  120.23    4.51
   5  -2  -8   51.99    2.28
  -5   2   8   47.65    2.15
   5  -2  -7   46.59    2.15
  -5   2   7   41.29    1.80
   5  -2  -6  142.37    4.47
  -5   2   6  138.34    4.38
   5  -2  -5  367.80    9.20
  -5   2   5  362.37    9.91
   5  -2  -4 1186.68   26.61
  -5   2   4 1230.08   29.59
   5  -2  -3 1596.21   35.33
  -5   2   3 1470.06   47.78
   5  -2  -2 1356.71   31.17
  -5   2   2 1371.18   31.43
   5  -2  -1 1922.46   41.90
  -5   2   1 1947.67   42.96
   5  -2   0  711.36   16.79
  -5   2   0  739.24   16.83
   5  -2   1  862.94   20.86
  -5   2  -1  878.28   20.73
   5  -2   2  286.05    8.02
  -5   2  -2  268.78    7.58
   5  -2   3  825.02   18.45
  -5   2  -3  850.93   20.16
   5  -2   4  514.47   12.36
  -5   2  -4  510.48   12.54
   5  -2   5   29.94    1.67
  -5   2  -5   29.15    1.80
   5  -2   6   14.07    1.27
  -5   2  -6   11.97    1.18
   5  -2   7    3.11    0.83
  -5   2  -7    2.59    0.83
   5  -2   8   88.10    3.33
  -5   2  -8   89.64    3.86
   5  -2   9  202.99    6.93
  -5   2  -9  175.11   12.76
   5  -2  10   71.71    3.16
  -5   2 -10   62.02    2.85
   5  -2  11   13.89    7.76
  -5   2 -11    3.73    7.80
   5  -2  12    1.62    0.79
  -5   2 -12    1.31    0.88
   5  -1 -13   50.54    9.42
  -5   1  13   38.97    2.02
   5  -1 -12  121.50   13.46
  -5   1  12   90.56    3.59
   5  -1 -11   78.20    2.94
  -5   1  11   83.41    3.24
   5  -1 -10    0.61    0.57
  -5   1  10    0.66    0.75
   5  -1  -9  177.48    6.62
  -5   1   9  153.33    5.08
   5  -1  -8    0.96    0.66
  -5   1   8    0.18    0.53
   5  -1  -7  342.55    8.99
  -5   1   7  345.84    8.90
   5  -1  -6 1710.66   37.30
  -5   1   6 1776.63   38.22
   5  -1  -5 1252.13   27.75
  -5   1   5 1327.39   28.45
   5  -1  -4 1166.92   26.04
  -5   1   4 1156.48   27.22
   5  -1  -3   28.36    1.58
  -5   1   3   32.66    1.75
   5  -1  -2  315.99    8.64
  -5   1   2  334.93    9.20
   5  -1  -1    3.46    0.79
  -5   1   1    3.55    0.79
   5  -1   0 1428.51   31.65
  -5   1   0 1427.06   31.03
   5  -1   1 1319.02   29.46
  -5   1  -1 1278.65   28.40
   5  -1   2 1249.06   27.53
  -5   1  -2 1250.11   28.10
   5  -1   3  144.03    4.78
  -5   1  -3  139.56    4.34
   5  -1   4  196.63    6.22
  -5   1  -4  192.73    5.52
   5  -1   5  497.06   12.19
  -5   1  -5  492.02   12.71
   5  -1   6    1.18    0.66
  -5   1  -6    1.58    0.75
   5  -1   7  442.32   11.48
  -5   1  -7  424.78   11.31
   5  -1   8  288.20    8.42
  -5   1  -8  295.30    8.37
   5  -1   9  104.72    4.47
  -5   1  -9  112.43    4.38
   5  -1  10    0.22    0.79
  -5   1 -10    0.92    0.79
   5  -1  11    1.84    0.79
  -5   1 -11    2.67    0.83
   5   0 -13   11.53    1.01
  -5   0  13   13.33    1.10
   5   0 -12   10.91    0.88
  -5   0  12   12.40    1.10
   5   0 -11   63.56    2.63
  -5   0  11   59.39    2.67
   5   0 -10    1.40    0.66
  -5   0  10   -0.04    0.53
   5   0  -9   30.99    1.62
  -5   0   9   31.47    1.45
   5   0  -8  356.27    9.56
  -5   0   8  349.00    9.47
   5   0  -7  870.65   19.15
  -5   0   7  872.67   19.68
   5   0  -6  152.76    4.78
  -5   0   6  157.27    4.95
   5   0  -5  120.19    3.77
  -5   0   5  115.98    3.99
   5   0  -4  204.66    5.70
  -5   0   4  200.10    5.96
   5   0  -3  358.46    9.47
  -5   0   3  335.45    9.07
   5   0  -2  380.78   10.21
  -5   0   2  377.14    9.51
   5   0  -1 1790.74   39.67
  -5   0   1 1853.07   40.81
   5   0   0  549.58   13.68
  -5   0   0  544.10   13.24
   5   0   1    0.88    0.66
  -5   0  -1    3.29    0.79
   5   0   2    8.68    1.10
  -5   0  -2    7.28    0.83
   5   0   3  122.34    4.34
  -5   0  -3  117.16    3.90
   5   0   4   13.54    0.92
  -5   0  -4   12.23    1.14
   5   0   5   72.89    3.11
  -5   0  -5   72.32    3.02
   5   0   6  414.44   10.91
  -5   0  -6  427.63   10.91
   5   0   7  210.79    5.92
  -5   0  -7  207.64    6.27
   5   0   8    7.41    0.96
  -5   0  -8    6.84    0.92
   5   0   9   21.87    1.49
  -5   0  -9   22.97    1.40
   5   0  10   98.80    3.99
  -5   0 -10  107.00    3.99
   5   0  11   61.89    2.72
  -5   0 -11   56.28    2.59
   5   1 -12    3.20    0.66
  -5  -1  12    2.72    0.57
   5   1 -11  128.91    4.43
  -5  -1  11  116.86    4.56
   5   1 -10  313.27    9.38
  -5  -1  10  316.21    8.81
   5   1  -9  224.82    6.97
  -5  -1   9  229.55    7.14
   5   1  -8  400.81   11.40
  -5  -1   8  393.93   10.48
   5   1  -7    0.61    0.48
  -5  -1   7    1.53    0.48
   5   1  -6   20.65    1.10
  -5  -1   6   19.46    1.18
   5   1  -5  216.97    6.01
  -5  -1   5  229.11    6.31
   5   1  -4 2406.86   49.49
  -5  -1   4 2549.53   53.26
   5   1  -3 2406.77   51.02
  -5  -1   3 2392.00   51.07
   5   1  -2  836.64   20.08
  -5  -1   2  792.76   18.54
   5   1  -1   68.16    2.54
  -5  -1   1   65.27    2.41
   5   1   0   94.77    3.29
  -5  -1   0  105.46    3.59
   5   1   1  409.27   11.05
  -5  -1  -1  411.15   10.34
   5   1   2  392.39   12.40
  -5  -1  -2  406.15   10.78
   5   1   3 1148.64   26.30
  -5  -1  -3 1070.75   23.89
   5   1   4  572.63   14.60
  -5  -1  -4  565.27   13.89
   5   1   5  280.84    7.63
  -5  -1  -5  288.03    8.24
   5   1   6  167.97    5.00
  -5  -1  -6  166.30    5.17
   5   1   7   34.63    1.88
  -5  -1  -7   35.29    1.71
   5   1   8    4.73    0.79
  -5  -1  -8    4.65    0.83
   5   1   9  160.56    5.17
  -5  -1  -9  140.88    4.91
   5   1  10  200.01    7.28
  -5  -1 -10  223.59    7.10
   5   2 -12   15.60    1.10
  -5  -2  12   12.84    0.79
   5   2 -11   58.34    2.32
  -5  -2  11   54.83    2.32
   5   2 -10   60.97    2.37
  -5  -2  10   59.96    2.41
   5   2  -9   26.04    1.36
  -5  -2   9   23.67    1.31
   5   2  -8   59.70    2.32
  -5  -2   8   59.35    2.45
   5   2  -7  319.98    8.99
  -5  -2   7  289.25    8.02
   5   2  -6   61.41    2.24
  -5  -2   6   64.26    2.37
   5   2  -5  464.45   11.31
  -5  -2   5  454.46   11.83
   5   2  -4  338.13    9.20
  -5  -2   4  316.43    8.28
   5   2  -3   28.18    1.31
  -5  -2   3   29.46    1.62
   5   2  -2   43.22    1.75
  -5  -2   2   45.41    2.02
   5   2  -1    0.66    0.44
  -5  -2   1    0.70    0.57
   5   2   0  183.83    5.44
  -5  -2   0  189.93    5.26
   5   2   1  178.18    5.65
  -5  -2  -1  176.78    5.26
   5   2   2  170.60    6.66
  -5  -2  -2  178.09    5.61
   5   2   3  337.78    9.07
  -5  -2  -3  347.24    9.29
   5   2   4   33.40    1.40
  -5  -2  -4   34.98    1.75
   5   2   5   85.87    3.16
  -5  -2  -5   85.65    3.11
   5   2   6  189.62    5.96
  -5  -2  -6  197.69    5.96
   5   2   7   78.72    3.11
  -5  -2  -7   78.72    2.85
   5   2   8   51.46    2.28
  -5  -2  -8   55.89    2.37
   5   2   9   45.63    2.15
  -5  -2  -9   41.86    2.15
   5   2  10   18.89    1.67
  -5  -2 -10   23.76    1.58
   5   3 -11    0.18    0.39
  -5  -3  11    0.00    0.31
   5   3 -10    7.23    0.61
  -5  -3  10    7.58    0.66
   5   3  -9   29.85    1.40
  -5  -3   9   30.60    1.49
   5   3  -8  172.26    5.00
  -5  -3   8  154.29    5.04
   5   3  -7  380.29   10.26
  -5  -3   7  376.96   10.87
   5   3  -6  111.51    3.68
  -5  -3   6   99.81    3.59
   5   3  -5   36.95    1.45
  -5  -3   5   38.35    1.45
   5   3  -4    9.73    0.53
  -5  -3   4    9.64    0.57
   5   3  -3   45.45    1.75
  -5  -3   3   46.20    1.80
   5   3  -2   10.13    0.66
  -5  -3   2    9.51    0.75
   5   3  -1  378.01    9.73
  -5  -3   1  386.82   10.39
   5   3   0  616.86   18.72
  -5  -3   0  548.00   12.49
   5   3   1  192.60    6.66
  -5  -3  -1  183.05    6.79
   5   3   2    0.75    0.35
  -5  -3  -2    0.35    0.31
   5   3   3   20.69    1.18
  -5  -3  -3   23.06    1.27
   5   3   4   64.65    2.41
  -5  -3  -4   65.35    2.37
   5   3   5   60.93    2.63
  -5  -3  -5   63.16    2.45
   5   3   6  166.83    5.35
  -5  -3  -6  161.30    4.91
   5   3   7   77.01    2.98
  -5  -3  -7   73.07    3.33
   5   3   8    3.20    0.79
  -5  -3  -8    3.16    0.75
   5   3   9    0.70    0.70
  -5  -3  -9    0.39    0.57
   5   4 -10   34.36    1.40
  -5  -4  10   35.94    1.62
   5   4  -9   30.55    1.36
  -5  -4   9   28.01    1.27
   5   4  -8   44.01    2.54
  -5  -4   8   50.19    2.15
   5   4  -7  109.84    8.55
  -5  -4   7  115.89    8.42
   5   4  -6   46.77    5.65
  -5  -4   6   49.18    5.79
   5   4  -5    5.08    5.00
  -5  -4   5   12.05    7.19
   5   4  -4   77.63    5.96
  -5  -4   4   63.51    8.24
   5   4  -3  204.83   10.39
  -5  -4   3  203.69   11.44
   5   4  -2   43.13    2.76
  -5  -4   2   46.29    3.16
   5   4  -1  312.00   11.66
   5   4   0  224.25    8.07
  -5  -4   0  235.08    7.89
   5   4   1   17.84    1.01
  -5  -4  -1   18.32    1.01
   5   4   2   35.59    1.58
  -5  -4  -2   34.10    1.49
   5   4   3  147.98    5.22
  -5  -4  -3  149.78    5.35
   5   4   4  250.11    8.24
  -5  -4  -4  237.49    7.76
   5   4   5   81.18    3.20
  -5  -4  -5   97.18    3.94
   5   4   6   32.44    1.80
  -5  -4  -6   29.67    1.40
   5   4   7   16.83    1.18
  -5  -4  -7   16.88    1.18
  -5  -4  -8    0.57    1.75
   5   5  -9    0.66    8.33
  -5  -5   9   -3.81    5.30
   5   5  -8   -0.22    4.95
  -5  -5   8   -2.59    4.95
   5   5  -7   23.89    4.60
  -5  -5   7    4.16    4.25
   5   5  -6   28.01    5.08
  -5  -5   6   33.53    4.51
   5   5  -5   80.13    6.22
  -5  -5   5   66.93    5.26
   5   5  -4  102.88    8.07
  -5  -5   4  104.80    6.84
  -5  -5   0   42.65    1.58
   5   5   1   42.74    1.97
  -5  -5  -1   40.68    1.80
   5   5   2  153.50    5.65
  -5  -5  -2  146.62    5.57
   5   5   3  209.83    7.06
  -5  -5  -3  204.48    6.71
   5   5   4   33.49    1.75
  -5  -5  -4   32.52    1.67
   5   5   5   -0.35    0.44
  -5  -5  -5    0.09    0.57
   5   5   6    0.48    0.48
  -5  -5  -6    1.58    0.57
   5   6  -7   43.13    5.96
  -5  -6   7   23.14    4.78
   5   6  -6   15.03    2.67
  -5  -6   6   24.33    4.12
   5   6  -5    5.61    2.76
  -5  -6   5    7.89    2.28
   5   6   2   16.66    0.79
  -5  -6  -2   11.92    1.45
   5   6   3    0.96    0.39
  -5  -6  -3    1.05    0.35
   5   6   4    2.76    0.48
  -5  -6  -4    2.54    0.57
   6 -11  -4  189.05    5.87
  -6  11   4  181.47    6.18
   6 -11  -3   83.72    3.86
  -6  11   3   87.23    3.42
   6 -11  -2    0.31    0.66
  -6  11   2    0.61    0.66
   6 -11  -1    3.24    1.10
  -6  11   1    2.50    0.79
   6 -11   0  222.01    6.62
  -6  11   0  231.39    7.14
   6 -11   1  151.18    5.13
  -6  11  -1  154.03    5.52
   6 -11   2  142.19    4.87
  -6  11  -2  150.39    5.22
   6 -11   3   35.07    1.80
  -6  11  -3   33.88    1.58
   6 -11   4   -0.48    0.70
  -6  11  -4    2.06    0.66
   6 -11   5    0.31    0.61
  -6  11  -5    0.70    0.61
   6 -10  -7  207.68    8.64
  -6  10   7  209.83    8.81
   6 -10  -6  242.48    8.33
  -6  10   6  250.15    7.71
   6 -10  -5   42.56    2.28
  -6  10   5   45.67    2.10
   6 -10  -4   -0.26    0.83
  -6  10   4    1.45    1.01
   6 -10  -3    0.96    0.75
  -6  10   3    0.48    0.70
   6 -10  -2   53.08    2.37
  -6  10   2   48.48    2.10
   6 -10  -1  163.41    6.18
  -6  10   1  161.83    5.04
   6 -10   0  323.84    9.34
  -6  10   0  418.12   21.65
   6 -10   1  134.87    4.51
  -6  10  -1  137.24    6.05
   6 -10   2   49.09    2.67
  -6  10  -2   41.68    2.32
   6 -10   3    0.75    0.70
  -6  10  -3   -0.09    0.61
   6 -10   4    4.51    0.75
  -6  10  -4    4.69    0.83
   6 -10   5   52.20    2.24
  -6  10  -5   48.92    2.19
   6 -10   6   59.61    2.45
  -6  10  -6   67.63    2.72
   6 -10   7   83.46    3.73
  -6  10  -7   78.86    3.33
   6  -9  -8   53.34    2.63
  -6   9   8   49.88    2.37
   6  -9  -7   65.66    2.98
  -6   9   7   65.71    2.59
   6  -9  -6   21.22    1.49
  -6   9   6   22.92    1.58
   6  -9  -5    5.08    1.10
  -6   9   5    5.13    1.01
   6  -9  -4   40.81    2.15
  -6   9   4   41.12    2.24
   6  -9  -3  232.93    7.45
  -6   9   3  243.89    7.14
   6  -9  -2  213.20    6.49
  -6   9   2  210.22    6.09
   6  -9  -1   64.30    2.67
  -6   9   1   67.37    2.72
   6  -9   0    6.18    0.96
  -6   9   0    4.65    1.01
   6  -9   1   13.85    1.31
  -6   9  -1   13.06    1.36
   6  -9   2    6.14    0.92
  -6   9  -2   10.17    1.23
   6  -9   3   15.39    1.18
  -6   9  -3   16.26    1.18
   6  -9   4  382.84   11.13
  -6   9  -4  387.39   11.22
   6  -9   5  103.18    4.16
  -6   9  -5   93.19    3.64
   6  -9   6   73.73    2.98
  -6   9  -6   78.33    3.02
   6  -9   7   31.78    1.62
  -6   9  -7   30.46    1.80
   6  -9   8   30.55    1.53
  -6   9  -8   32.13    1.93
   6  -8  -9   26.08    1.75
  -6   8   9   26.61    1.75
   6  -8  -8    3.94    0.88
  -6   8   8    4.03    0.92
   6  -8  -7    8.85    0.96
  -6   8   7   10.26    1.10
   6  -8  -6  120.23    4.34
  -6   8   6  114.01    4.12
   6  -8  -5  240.12    7.36
  -6   8   5  252.70    7.85
   6  -8  -4  334.75    8.99
  -6   8   4  329.62    9.38
   6  -8  -3  321.64    8.64
  -6   8   3  332.56    8.50
   6  -8  -2   48.52    2.41
  -6   8   2   48.39    2.28
   6  -8  -1    2.19    0.83
  -6   8   1   -0.09    0.79
   6  -8   0   19.68    1.31
  -6   8   0   20.95    1.62
   6  -8   1  113.53    4.08
  -6   8  -1  111.20    3.68
   6  -8   2  559.04   13.98
  -6   8  -2  564.92   13.98
   6  -8   3  867.85   20.38
  -6   8  -3  920.36   21.13
   6  -8   4  285.35    8.46
  -6   8  -4  284.65    9.25
   6  -8   5  145.04    5.26
  -6   8  -5  147.58    5.22
   6  -8   6   24.55    1.45
  -6   8  -6   23.06    1.67
   6  -8   7  100.29    3.59
  -6   8  -7   98.32    3.46
   6  -8   8  100.46    3.55
  -6   8  -8  119.93    4.38
   6  -8   9  157.75    5.08
  -6   8  -9  156.18    5.26
   6  -7 -10    0.09    0.88
  -6   7  10    1.75    0.88
   6  -7  -9    4.95    1.01
  -6   7   9    5.65    0.88
   6  -7  -8   54.05    2.59
  -6   7   8   52.82    2.41
   6  -7  -7  140.44    4.47
  -6   7   7  128.43    4.38
   6  -7  -6  553.87   14.46
  -6   7   6  536.29   14.07
   6  -7  -5  529.28   14.07
  -6   7   5  509.03   13.24
   6  -7  -4   53.30    2.67
  -6   7   4   48.26    2.45
   6  -7  -3   71.89    3.24
  -6   7   3   81.22    3.73
   6  -7  -2   20.78    1.80
  -6   7   2   19.81    1.71
   6  -7  -1   36.51    1.97
  -6   7   1   31.95    2.50
   6  -7   0  499.78   12.58
  -6   7   0  513.50   13.06
   6  -7   1 1646.75   37.13
  -6   7  -1 1647.85   32.44
   6  -7   2 2315.33   50.10
  -6   7  -2 2324.32   48.96
   6  -7   3  110.06    3.73
  -6   7  -3  117.30    4.43
   6  -7   4   -0.04    0.79
  -6   7  -4    0.70    0.83
   6  -7   5   51.11    2.63
  -6   7  -5   39.45    2.10
   6  -7   6  460.73   11.35
  -6   7  -6  431.40   11.62
   6  -7   7  219.21    7.06
  -6   7  -7  206.67    6.36
   6  -7   8  199.48    5.83
  -6   7  -8  196.02    5.52
   6  -7   9   72.85    2.94
  -6   7  -9   79.38    3.33
   6  -7  10    0.57    0.83
  -6   7 -10   -0.26    0.88
   6  -6 -11   -0.61    0.66
  -6   6  11   -0.18    0.70
   6  -6 -10    5.96    8.15
  -6   6  10   16.04    9.60
   6  -6  -9  155.12    5.74
  -6   6   9  148.24    5.22
   6  -6  -8  443.24   20.91
  -6   6   8  426.62   11.40
   6  -6  -7   50.36    2.37
  -6   6   7   49.40    2.37
   6  -6  -6   17.23    1.58
  -6   6   6   16.70    1.67
   6  -6  -5    2.72    1.05
  -6   6   5    1.80    1.05
   6  -6  -4  124.27    4.43
  -6   6   4  120.10    4.38
   6  -6  -3  126.37    4.65
  -6   6   3  136.67    5.96
   6  -6  -2 1224.34   28.18
  -6   6   2 1256.99   28.18
   6  -6  -1 1746.03   37.70
  -6   6   1 1713.29   36.73
   6  -6   0  419.48   10.78
  -6   6   0  417.07   11.05
   6  -6   1  122.64    4.47
  -6   6  -1  123.96    3.68
   6  -6   2  107.83    4.25
  -6   6  -2  115.41    4.60
   6  -6   3   41.77    2.15
  -6   6  -3   47.60    2.32
   6  -6   4   57.95    2.89
  -6   6  -4   62.20    3.07
   6  -6   5 1356.14   33.27
  -6   6  -5 1314.54   33.31
   6  -6   6  211.36    6.79
  -6   6  -6  195.89    6.27
   6  -6   7   20.47    1.58
  -6   6  -7   19.11    1.49
   6  -6   8   55.93    2.63
  -6   6  -8   58.12    2.89
   6  -6   9   17.05    1.27
  -6   6  -9   18.67    1.40
   6  -6  10   15.87    1.31
  -6   6 -10   16.09    1.27
   6  -6  11    9.34    1.18
  -6   6 -11   10.43    1.27
   6  -5 -12    7.10    1.10
  -6   5  12    7.10    1.01
   6  -5 -11   69.08    2.94
  -6   5  11   71.36    3.16
   6  -5 -10  231.88    7.58
  -6   5  10  234.86    7.36
   6  -5  -9  301.96    9.25
  -6   5   9  316.47    8.85
   6  -5  -8   17.62    1.27
  -6   5   8   14.38    1.23
   6  -5  -7   87.05    3.33
  -6   5   7   92.36    3.42
   6  -5  -6  259.31    7.41
  -6   5   6  283.69    8.07
   6  -5  -5  442.10   12.14
  -6   5   5  398.18   11.09
   6  -5  -4 2289.08   49.40
  -6   5   4 2354.13   56.81
   6  -5  -3 1423.56   32.96
  -6   5   3 1518.54   38.27
   6  -5  -2 1811.43   82.36
  -6   5   2 1747.66   39.54
   6  -5  -1   62.15    2.81
  -6   5   1   58.78    2.72
   6  -5   0   60.40    2.67
  -6   5   0   57.90    2.89
   6  -5   1    3.02    0.92
  -6   5  -1    2.72    1.01
   6  -5   2  524.81   13.37
  -6   5  -2  530.38   14.77
   6  -5   3 1294.86   30.86
  -6   5  -3 1274.96   29.10
   6  -5   4  574.91   15.17
  -6   5  -4  558.65   14.68
   6  -5   5  146.40    4.78
  -6   5  -5  148.37    5.00
   6  -5   6   29.98    1.62
  -6   5  -6   29.50    1.49
   6  -5   7  320.46    9.03
  -6   5  -7  313.01    9.38
   6  -5   8   13.24    1.05
  -6   5  -8   12.10    1.14
   6  -5   9  180.90    6.01
  -6   5  -9  182.26    6.22
   6  -5  10  129.88    4.95
  -6   5 -10  135.62    5.08
   6  -5  11   22.14    1.71
  -6   5 -11   24.28    1.49
   6  -4 -12   85.56    3.77
  -6   4  12   85.56    4.08
   6  -4 -11  155.52    5.65
  -6   4  11  159.90    5.48
   6  -4 -10    0.53    0.75
  -6   4  10    0.48    0.66
   6  -4  -9    5.70    1.10
  -6   4   9    5.83    1.01
   6  -4  -8  135.79    4.69
  -6   4   8  123.35    4.56
   6  -4  -7  347.24   10.08
  -6   4   7  364.60    9.38
   6  -4  -6  723.59   19.42
  -6   4   6  735.16   19.02
   6  -4  -5  950.65   24.02
  -6   4   5  959.15   30.42
   6  -4  -4  931.93   21.78
  -6   4   4  931.67   25.12
   6  -4  -3   14.51    1.45
  -6   4   3   17.93    1.53
   6  -4  -2   10.39    1.36
  -6   4   2    9.51    1.18
   6  -4  -1 2231.57   50.14
  -6   4   1 2185.76   47.38
   6  -4   0  673.97   17.18
  -6   4   0  704.22   17.05
   6  -4   1  704.66   17.53
  -6   4  -1  709.04   17.45
   6  -4   2  487.33   12.45
  -6   4  -2  496.67   18.10
   6  -4   3  255.59    7.63
  -6   4  -3  282.81    8.37
   6  -4   4   26.39    8.11
  -6   4  -4   13.81    1.18
   6  -4   5    5.52    0.96
  -6   4  -5    5.13    1.01
   6  -4   6  292.54    7.85
  -6   4  -6  293.72    7.85
   6  -4   7  299.60    8.68
  -6   4  -7  285.83    8.07
   6  -4   8   52.07    2.45
  -6   4  -8   47.78    2.28
   6  -4   9  287.28    9.25
  -6   4  -9  290.04    8.99
   6  -4  10   10.30    1.05
  -6   4 -10   12.32    1.14
   6  -4  11    0.26    0.75
  -6   4 -11    1.14    0.83
   6  -3 -12    2.06    0.83
  -6   3  12    3.46    0.88
   6  -3 -11   11.48    1.10
  -6   3  11   14.03    1.36
   6  -3 -10   15.25    1.14
  -6   3  10   17.14    1.31
   6  -3  -9   12.32    1.23
  -6   3   9   17.01    1.36
   6  -3  -8 1030.55   24.02
  -6   3   8 1046.90   24.55
   6  -3  -7  610.37   14.55
  -6   3   7  598.49   14.03
   6  -3  -6  150.78    4.91
  -6   3   6  155.74    5.35
   6  -3  -5   47.82    2.32
  -6   3   5   49.18    2.45
   6  -3  -4   12.32    1.14
  -6   3   4   13.94    1.18
   6  -3  -3   21.26    1.45
  -6   3   3   22.09    1.45
   6  -3  -2  334.14    9.12
  -6   3   2  335.93    9.12
   6  -3  -1 3623.44   74.52
  -6   3   1 3686.69   76.49
   6  -3   0 2348.91   53.17
  -6   3   0 2354.92   48.70
   6  -3   1   43.44    2.19
  -6   3  -1   38.05    2.06
   6  -3   2  201.54    6.66
  -6   3  -2  194.71    6.18
   6  -3   3    6.44    0.96
  -6   3  -3    5.48    1.01
   6  -3   4   39.98    2.41
  -6   3  -4   38.35    2.15
   6  -3   5  126.90    4.16
  -6   3  -5  122.99    4.34
   6  -3   6  769.88   17.62
  -6   3  -6  773.74   17.97
   6  -3   7  514.20   13.24
  -6   3  -7  487.60   12.84
   6  -3   8   51.07    2.41
  -6   3  -8   38.05   10.17
   6  -3   9    5.52    1.05
  -6   3  -9    5.08    0.96
   6  -3  10   22.22    9.73
  -6   3 -10   18.94    7.76
   6  -3  11   -0.04    0.83
  -6   3 -11    0.04    0.75
   6  -2 -12   19.99    1.31
  -6   2  12   19.77    1.45
   6  -2 -11   31.30    1.88
  -6   2  11   32.09    1.75
   6  -2 -10   59.83    2.76
  -6   2  10   63.82    2.59
   6  -2  -9   10.39    1.05
  -6   2   9    9.64    1.01
   6  -2  -8  117.30    3.90
  -6   2   8  108.71    3.77
   6  -2  -7  142.54    4.73
  -6   2   7  134.79    4.30
   6  -2  -6    0.53    0.66
  -6   2   6    1.01    0.75
   6  -2  -5  374.73   10.08
  -6   2   5  385.95   10.30
   6  -2  -4  497.63   12.76
  -6   2   4  490.80   14.82
   6  -2  -3  311.04    9.07
  -6   2   3  318.14    9.64
   6  -2  -2  574.52   14.77
  -6   2   2  561.54   13.72
   6  -2  -1  359.78    9.51
  -6   2   1  353.38    9.64
   6  -2   0   10.39    1.14
  -6   2   0    8.77    1.01
   6  -2   1   48.13    2.50
  -6   2  -1   46.11    2.54
   6  -2   2   54.79    2.41
  -6   2  -2   49.09    2.24
   6  -2   3  745.46   18.89
  -6   2  -3  734.55   17.58
   6  -2   4   23.10    1.45
  -6   2  -4   17.05    1.40
   6  -2   5  250.37    7.50
  -6   2  -5  254.67    7.28
   6  -2   6  262.65    7.76
  -6   2  -6  245.33    7.32
   6  -2   7   47.95    2.24
  -6   2  -7   49.49    2.28
   6  -2   8   13.15    1.23
  -6   2  -8   13.81    1.23
   6  -2   9   68.03    2.98
  -6   2  -9   66.89    3.24
   6  -2  10   92.44    4.16
  -6   2 -10   94.50    3.86
   6  -2  11   39.05    2.06
  -6   2 -11   36.29    1.88
   6  -1 -12   71.36    2.81
  -6   1  12   70.35    3.11
   6  -1 -11  204.66    6.44
  -6   1  11  225.74    7.10
   6  -1 -10   88.24    3.29
  -6   1  10   85.04    3.24
   6  -1  -9   13.15    1.10
  -6   1   9   12.93    1.05
   6  -1  -8    0.39    0.57
  -6   1   8    2.02    0.66
   6  -1  -7  102.09    3.42
  -6   1   7  108.35    3.81
   6  -1  -6  331.95    8.64
  -6   1   6  355.22    9.16
   6  -1  -5  828.66   18.98
  -6   1   5  872.58   19.59
   6  -1  -4 1960.64   42.34
  -6   1   4 1973.18   41.73
   6  -1  -3  441.75   10.78
  -6   1   3  436.31   11.62
   6  -1  -2    3.02    0.79
  -6   1   2    2.85    0.83
   6  -1  -1  172.18    5.70
  -6   1   1  176.78    6.14
   6  -1   0    5.08    0.96
  -6   1   0    5.30    0.92
   6  -1   1  678.84   16.22
  -6   1  -1  681.60   16.44
   6  -1   2 2122.43   45.67
  -6   1  -2 2042.65   42.52
   6  -1   3 1222.93   27.44
  -6   1  -3 1328.31   29.54
   6  -1   4  258.79    7.54
  -6   1  -4  269.22    7.80
   6  -1   5   14.82    1.27
  -6   1  -5   14.33    1.14
   6  -1   6   57.03    2.50
  -6   1  -6   57.38    2.50
   6  -1   7   53.70    2.54
  -6   1  -7   52.73    2.54
   6  -1   8  205.09    6.53
  -6   1  -8  203.91    7.10
   6  -1   9  215.79    7.54
  -6   1  -9  206.54    6.93
   6  -1  10   74.78    3.24
  -6   1 -10   76.97    3.73
   6   0 -12   30.86    1.62
  -6   0  12   31.73    1.67
   6   0 -11   81.09    3.11
  -6   0  11   74.25    2.94
   6   0 -10   32.17    1.71
  -6   0  10   31.30    1.49
   6   0  -9   25.51    1.31
  -6   0   9   26.43    1.45
   6   0  -8  218.59    6.31
  -6   0   8  210.27    5.83
   6   0  -7  423.69   11.22
  -6   0   7  417.02   10.43
   6   0  -6  306.26    8.20
  -6   0   6  297.23    7.58
   6   0  -5  218.77    6.44
  -6   0   5  213.95    6.22
   6   0  -4  167.27    5.22
  -6   0   4  182.43    6.27
   6   0  -3   97.00    3.07
  -6   0   3  105.86    3.73
   6   0  -2   38.40    1.93
  -6   0   2   34.67    1.75
   6   0  -1  649.38   16.09
  -6   0   1  648.64   16.57
   6   0   0 1161.17   26.26
  -6   0   0 1162.01   26.52
   6   0   1  962.39   21.61
  -6   0  -1  983.96   22.75
   6   0   2  205.18    6.14
  -6   0  -2  203.65    5.92
   6   0   3   39.58    1.80
  -6   0  -3   43.13    2.06
   6   0   4   18.06    1.27
  -6   0  -4   18.94    1.45
   6   0   5  213.73    6.62
  -6   0  -5  202.77    6.05
   6   0   6  262.08    7.93
  -6   0  -6  241.87    7.14
   6   0   7  210.13    6.66
  -6   0  -7  212.24    6.22
   6   0   8   33.09    2.06
  -6   0  -8   24.90    1.53
   6   0   9   21.08    1.36
  -6   0  -9   20.34    1.49
   6   0  10    0.92    0.75
  -6   0 -10    1.40    0.75
   6   1 -12    1.53    0.53
  -6  -1  12    0.48    0.61
   6   1 -11    5.39    0.70
  -6  -1  11    3.94    0.61
   6   1 -10   47.78    2.02
  -6  -1  10   44.84    1.88
   6   1  -9  217.32    6.09
  -6  -1   9  224.20    6.53
   6   1  -8  363.37   10.04
  -6  -1   8  364.03    9.77
   6   1  -7   65.31    2.59
  -6  -1   7   67.15    2.37
   6   1  -6   19.86    1.23
  -6  -1   6   21.13    1.31
   6   1  -5   11.83    0.96
  -6  -1   5   11.75    1.01
   6   1  -4  140.70    4.08
  -6  -1   4  155.04    5.04
   6   1  -3  344.74    9.51
  -6  -1   3  350.18   10.17
   6   1  -2  675.90   16.13
  -6  -1   2  681.95   15.60
   6   1  -1  498.33   12.54
  -6  -1   1  498.86   12.93
   6   1   0   48.04    2.02
  -6  -1   0   44.75    2.02
   6   1   1   89.29    3.33
  -6  -1  -1   93.93    3.51
   6   1   2   20.12    1.18
  -6  -1  -2   18.28    1.10
   6   1   3   31.65    1.67
  -6  -1  -3   31.56    1.58
   6   1   4  383.84   10.91
  -6  -1  -4  377.27    9.56
   6   1   5  319.19    8.50
  -6  -1  -5  316.69    8.37
   6   1   6  102.44    3.46
  -6  -1  -6   96.30    3.59
   6   1   7    5.08    0.83
  -6  -1  -7    5.26    0.83
   6   1   8    4.95    0.75
  -6  -1  -8    2.67    0.70
   6   1   9    3.11    0.75
  -6  -1  -9    2.28    0.70
   6   2 -11   43.22    1.93
  -6  -2  11   48.22    2.24
   6   2 -10   66.80    2.81
  -6  -2  10   66.93    2.59
   6   2  -9   46.51    1.93
  -6  -2   9   46.81    2.24
   6   2  -8   41.03    1.84
  -6  -2   8   36.99    1.58
   6   2  -7    1.01    0.39
  -6  -2   7    1.67    0.39
   6   2  -6   32.83    1.36
  -6  -2   6   31.21    1.45
   6   2  -5  271.32    7.76
  -6  -2   5  287.72    8.20
   6   2  -4  174.24    4.91
  -6  -2   4  162.44    4.78
   6   2  -3   75.66    2.85
  -6  -2   3   69.78    2.98
   6   2  -2    2.06    0.44
  -6  -2   2    3.55    0.44
   6   2  -1   32.66    1.40
  -6  -2   1   33.05    1.49
   6   2   0    3.51    0.53
  -6  -2   0    3.51    0.57
   6   2   1   44.36    1.88
  -6  -2  -1   47.34    1.93
   6   2   2  240.99    6.75
  -6  -2  -2  247.87    6.84
   6   2   3  269.53    7.06
  -6  -2  -3  261.81    7.41
   6   2   4   94.59    3.38
  -6  -2  -4   85.47    2.94
   6   2   5   50.41    2.19
  -6  -2  -5   49.97    2.15
   6   2   6    0.18    0.61
  -6  -2  -6    0.26    0.61
   6   2   7    3.02    0.70
  -6  -2  -7    4.78    0.66
   6   2   8   24.55    1.58
  -6  -2  -8   27.83    1.62
   6   3 -10   11.75    0.75
  -6  -3  10   10.48    1.05
   6   3  -9    4.78    0.44
  -6  -3   9    3.90    0.44
   6   3  -8   27.83    1.23
  -6  -3   8   32.09    1.40
   6   3  -7  107.35    3.59
  -6  -3   7  108.66    3.94
   6   3  -6  123.39    3.99
  -6  -3   6  119.62    3.38
   6   3  -5  166.35    4.91
  -6  -3   5  164.55    4.51
   6   3  -4   19.68    0.83
  -6  -3   4   19.99    0.83
   6   3  -3    1.84    0.26
  -6  -3   3    1.88    0.31
   6   3  -2  107.26    3.51
  -6  -3   2  107.26    3.68
   6   3  -1  152.45    4.51
  -6  -3   1  156.75    4.91
   6   3   0  301.53    9.20
  -6  -3   0  241.12    6.40
   6   3   1  242.40    7.36
  -6  -3  -1  231.00    8.15
   6   3   2  251.69    8.07
  -6  -3  -2  237.79    7.50
   6   3   3   81.35    3.24
  -6  -3  -3   80.26    3.29
   6   3   4    8.20    0.75
  -6  -3  -4    7.06    0.70
   6   3   5   16.22    1.05
  -6  -3  -5   15.39    0.96
   6   3   6   37.35    1.97
  -6  -3  -6   34.63    1.62
   6   3   7   32.35    1.84
  -6  -3  -7   40.24    2.10
   6   4  -9   26.83    4.95
  -6  -4   9   35.59    7.10
   6   4  -8   31.78    5.39
  -6  -4   8   31.91    6.79
   6   4  -7   79.64    8.02
  -6  -4   7   76.80    6.40
   6   4  -6   19.51    4.60
  -6  -4   6   24.77    9.03
  -6  -4   5    3.64    6.44
   6   4  -4   20.03    3.99
  -6  -4   4   20.69    5.61
   6   4  -3   23.49    3.55
  -6  -4   3   27.09    3.59
   6   4  -1  213.25    7.54
  -6  -4   1  220.92    7.41
   6   4   0   43.39    1.84
  -6  -4   0   43.35    1.71
   6   4   1   53.48    2.24
  -6  -4  -1   55.23    2.50
   6   4   2    8.64    0.79
  -6  -4  -2   10.21    0.75
   6   4   3   10.56    0.70
  -6  -4  -3   10.08    0.70
   6   4   4   11.92    0.79
  -6  -4  -4   11.35    0.88
   6   4   5   36.78    1.71
  -6  -4  -5   42.52    1.84
   6   4   6   44.84    2.15
  -6  -4  -6   45.72    2.32
   6   5  -7    9.82    5.30
  -6  -5   7   -0.83    3.77
   6   5  -6   -3.46    6.31
  -6  -5   6   -3.24    3.68
   6   5  -5    0.44    3.59
  -6  -5   5    2.94    3.29
  -6  -5   4   10.78    2.06
   6   5   1    1.31    0.31
  -6  -5  -1    1.40    0.44
   6   5   2   25.64    1.23
  -6  -5  -2   29.02    1.40
   6   5   3   10.70    0.83
  -6  -5  -3    9.51    0.75
   6   5   4   12.01    1.10
  -6  -5  -4   11.83    1.01
   7 -11  -4  119.01    5.13
  -7  11   4  143.90    4.95
   7 -11  -3  110.37    5.13
  -7  11   3  109.28    4.69
   7 -11  -2    5.35    1.23
  -7  11   2    5.26    1.10
   7 -11  -1    6.22    1.01
  -7  11   1    5.17    0.88
   7 -11   0   52.16    2.32
  -7  11   0   50.63    2.37
   7 -11   1    0.09    0.79
  -7  11  -1   -0.09    1.01
   7 -11   2  163.72    5.61
  -7  11  -2  156.44    5.17
   7 -11   3  163.89    6.05
  -7  11  -3  162.44    5.22
   7 -11   4   65.62    2.94
  -7  11  -4   66.36    3.20
   7 -10  -6  195.76    7.32
  -7  10   6  202.55    7.01
   7 -10  -5  151.00    5.79
  -7  10   5  150.83    4.69
   7 -10  -4   -0.04    0.83
  -7  10   4    0.04    0.79
   7 -10  -3   26.34    1.71
  -7  10   3   21.65    1.53
   7 -10  -2    2.15    0.92
  -7  10   2    1.88    0.96
   7 -10  -1   34.36    1.93
  -7  10   1   33.62    2.15
   7 -10   0  261.20    7.85
  -7  10   0  275.75    7.63
   7 -10   1  151.71    5.04
  -7  10  -1  153.68    5.00
   7 -10   2  278.16    8.07
  -7  10  -2  271.89    7.93
   7 -10   3   14.90    1.49
  -7  10  -3   16.00    1.36
   7 -10   4    5.65    1.18
  -7  10  -4    4.73    0.88
   7 -10   5   32.39    2.02
  -7  10  -5   34.50    2.06
   7 -10   6   66.01    2.89
  -7  10  -6   69.91    2.72
   7  -9  -8  121.86    4.78
  -7   9   8  125.10    4.95
   7  -9  -7  292.41    9.29
  -7   9   7  267.12    8.02
   7  -9  -6   36.12    2.10
  -7   9   6   39.80    2.10
   7  -9  -5    1.49    0.88
  -7   9   5    0.53    0.79
   7  -9  -4    1.40    1.05
  -7   9   4    0.83    0.83
   7  -9  -3   73.03    2.98
  -7   9   3   74.52    3.20
   7  -9  -2  372.32   10.30
  -7   9   2  371.44   11.00
   7  -9  -1  490.01   14.99
  -7   9   1  436.14   12.10
   7  -9   0  326.73    9.38
  -7   9   0  341.68   10.21
   7  -9   1  380.47   10.48
  -7   9  -1  373.24   10.26
   7  -9   2   14.64    1.31
  -7   9  -2    9.25    1.36
   7  -9   3   26.65    1.58
  -7   9  -3   28.14    1.80
   7  -9   4   25.60    1.75
  -7   9  -4   24.33    1.71
   7  -9   5  259.14    7.67
  -7   9  -5  245.07    7.67
   7  -9   6  284.83    8.64
  -7   9  -6  274.92    8.64
   7  -9   7   93.36    3.73
  -7   9  -7   90.73    3.42
   7  -9   8   34.58    1.80
  -7   9  -8   32.30    2.02
   7  -8  -9   75.66    3.33
  -7   8   9   75.92    3.20
   7  -8  -8   43.79    2.45
  -7   8   8   39.98    2.10
   7  -8  -7    3.86    1.05
  -7   8   7    1.67    0.96
   7  -8  -6   18.85    1.49
  -7   8   6   18.06    1.49
   7  -8  -5   45.06    2.45
  -7   8   5   38.62    2.10
   7  -8  -4  478.08   12.14
  -7   8   4  493.34   13.63
   7  -8  -3  440.08   11.83
  -7   8   3  429.17   11.97
   7  -8  -2  222.63    7.06
  -7   8   2  231.26    7.71
   7  -8  -1   16.04    1.36
  -7   8   1   14.99    1.27
   7  -8   0   13.11    1.31
  -7   8   0   12.36    1.31
   7  -8   1   59.44    2.72
  -7   8  -1   62.02    2.63
   7  -8   2  201.32    6.57
  -7   8  -2  194.09    6.40
   7  -8   3  186.11    5.96
  -7   8  -3  192.03    6.09
   7  -8   4  539.27   15.08
  -7   8  -4  508.28   13.54
   7  -8   5  130.49    4.87
  -7   8  -5  127.25    4.82
   7  -8   6    9.77    1.01
  -7   8  -6    8.37    1.01
   7  -8   7    0.61    0.70
  -7   8  -7    0.70    0.75
   7  -8   8   11.13    1.36
  -7   8  -8   10.56    1.23
   7  -8   9   34.54    2.19
  -7   8  -9   34.63    2.24
   7  -7 -10   52.95    9.47
  -7   7  10   33.18    7.36
   7  -7  -9   18.10    7.67
  -7   7   9   24.50    7.76
   7  -7  -8   12.58    1.45
  -7   7   8   11.48    1.18
   7  -7  -7    7.36    1.10
  -7   7   7    9.73    1.10
   7  -7  -6   80.39    3.16
  -7   7   6   82.80    3.55
   7  -7  -5  704.92   17.18
  -7   7   5  713.20   17.58
   7  -7  -4  442.18   12.23
  -7   7   4  447.58   13.24
   7  -7  -3   71.80    3.24
  -7   7   3   77.28    4.12
   7  -7  -2  111.34    4.12
  -7   7   2  122.21    4.87
   7  -7  -1  114.75    4.38
  -7   7   1  113.66    4.60
   7  -7   0    2.37    0.92
  -7   7   0    0.66    0.83
   7  -7   1  634.57   15.78
  -7   7  -1  631.81   17.49
   7  -7   2  987.60   23.85
  -7   7  -2 1000.66   23.71
   7  -7   3  526.56   13.68
  -7   7  -3  546.59   14.60
   7  -7   4   41.86    2.19
  -7   7  -4   47.87    2.41
   7  -7   5    1.67    0.92
  -7   7  -5    1.80    0.83
   7  -7   6   57.90    2.72
  -7   7  -6   61.59    2.54
   7  -7   7    1.23    0.70
  -7   7  -7    0.75    0.79
   7  -7   8  146.75    5.13
  -7   7  -8  132.68    5.04
   7  -7   9  155.83    5.30
  -7   7  -9  159.42    5.44
   7  -6 -11    1.10    0.79
  -7   6  11    0.39    1.01
   7  -6 -10    4.65    0.92
  -7   6  10    3.73    0.92
   7  -6  -9   71.89    3.29
  -7   6   9   74.69    3.20
   7  -6  -8  133.12    4.95
  -7   6   8  128.96    4.87
   7  -6  -7   20.47    1.53
  -7   6   7   22.00    1.40
   7  -6  -6  284.21    8.94
  -7   6   6  305.82   19.99
   7  -6  -5   70.22    3.02
  -7   6   5   65.97   11.27
   7  -6  -4   34.76    2.54
  -7   6   4   33.53    2.41
   7  -6  -3   27.97    2.19
  -7   6   3   32.79    9.25
   7  -6  -2  731.48   18.94
  -7   6   2  755.50   22.05
   7  -6  -1 1302.53   33.93
  -7   6   1 1277.94   28.58
   7  -6   0  870.56   23.98
  -7   6   0  884.55   20.91
   7  -6   1  493.56   15.12
  -7   6  -1  483.96   14.11
   7  -6   2  179.98    6.18
  -7   6  -2  178.18    6.97
   7  -6   3   73.81    3.20
  -7   6  -3   74.78    3.16
   7  -6   4  104.02    4.73
  -7   6  -4   95.07    3.90
   7  -6   5  473.61   13.19
  -7   6  -5  471.77   12.36
   7  -6   6  277.55    7.67
  -7   6  -6  286.14    8.11
   7  -6   7   65.66    3.11
  -7   6  -7   66.49    2.94
   7  -6   8   50.14    2.32
  -7   6  -8   51.28    2.41
   7  -6   9   22.62    1.71
  -7   6  -9   23.76    1.67
   7  -6  10    0.31    0.79
  -7   6 -10    0.88    0.79
   7  -5 -11    3.77    1.01
  -7   5  11    4.08    1.01
   7  -5 -10   57.51    2.63
  -7   5  10   55.45    2.50
   7  -5  -9  444.60   12.23
  -7   5   9  437.32   11.83
   7  -5  -8  319.06    9.42
  -7   5   8  309.02    8.72
   7  -5  -7    2.41    0.92
  -7   5   7    2.94    0.92
   7  -5  -6   17.23    1.67
  -7   5   6   15.34    1.31
   7  -5  -5   65.09    3.33
  -7   5   5   67.06    2.89
   7  -5  -4    3.24    1.05
  -7   5   4    2.06    1.01
   7  -5  -3 1631.67   36.03
  -7   5   3 1616.64   41.90
   7  -5  -2 3918.08   81.31
  -7   5   2 3794.34   88.98
   7  -5  -1 1554.05   35.11
  -7   5   1 1506.62   33.88
   7  -5   0    1.27    0.88
  -7   5   0    1.10    0.70
   7  -5   1   23.32    1.71
  -7   5  -1   10.13    6.62
   7  -5   2   79.21    8.59
  -7   5  -2   72.28    2.81
   7  -5   3  205.53    6.88
  -7   5  -3  203.21    6.66
   7  -5   4  626.59   16.22
  -7   5  -4  635.01   16.44
   7  -5   5 1493.29   33.80
  -7   5  -5 1463.44   32.74
   7  -5   6   84.42    3.51
  -7   5  -6   88.85    3.38
   7  -5   7    4.08    1.01
  -7   5  -7    4.56    0.96
   7  -5   8   22.31    1.49
  -7   5  -8   22.00    1.45
   7  -5   9   23.98    1.49
  -7   5  -9   24.41    1.62
   7  -5  10   23.71    1.97
  -7   5 -10   25.25    1.62
   7  -4 -11   19.11    1.45
  -7   4  11   19.24    1.49
   7  -4 -10   24.55    1.53
  -7   4  10   23.01    1.58
   7  -4  -9   22.35    1.45
  -7   4   9   19.99    1.45
   7  -4  -8    9.12    1.23
  -7   4   8   11.27    1.49
   7  -4  -7   39.62    1.93
  -7   4   7   36.03    2.06
   7  -4  -6  339.22    9.99
  -7   4   6  335.54    9.29
   7  -4  -5  973.35   25.55
  -7   4   5  986.24   24.81
   7  -4  -4  576.27   15.34
  -7   4   4  537.17   16.00
   7  -4  -3    7.41    1.14
  -7   4   3    6.36    1.01
   7  -4  -2  487.51   12.23
  -7   4   2  480.41   12.19
   7  -4  -1    4.43    1.10
  -7   4   1    4.03    1.14
   7  -4   0   23.06    1.71
  -7   4   0   26.74    1.80
   7  -4   1  728.28   19.46
  -7   4  -1  717.15   19.33
   7  -4   2  907.86   20.95
  -7   4  -2  902.69   20.60
   7  -4   3  220.79    7.19
  -7   4  -3  225.39    7.19
   7  -4   4    4.60    1.27
  -7   4  -4    2.63    0.88
   7  -4   5    7.28    1.10
  -7   4  -5    6.62    1.14
   7  -4   6   35.99    2.10
  -7   4  -6   25.03    1.88
   7  -4   7    1.10    0.88
  -7   4  -7    0.92    0.79
   7  -4   8  191.68   16.26
  -7   4  -8  228.11    7.32
   7  -4   9  109.14   12.19
  -7   4  -9  115.41   13.41
   7  -4  10    1.31    0.88
  -7   4 -10    1.88    1.10
   7  -3 -12   94.85    4.47
  -7   3  12  102.96    4.73
   7  -3 -11   40.63    2.24
  -7   3  11   38.57    2.06
   7  -3 -10  134.87    4.82
  -7   3  10  124.27    4.43
   7  -3  -9    9.16    0.92
  -7   3   9    6.57    0.96
   7  -3  -8  156.57    5.30
  -7   3   8  153.41    5.13
   7  -3  -7  366.00   10.04
  -7   3   7  373.24   10.30
   7  -3  -6  608.27   15.17
  -7   3   6  586.53   14.68
   7  -3  -5  500.48   12.49
  -7   3   5  467.74   13.81
   7  -3  -4   74.52    3.07
  -7   3   4   67.46    2.63
   7  -3  -3   54.44    2.67
  -7   3   3   59.96    3.73
   7  -3  -2   11.22    1.27
  -7   3   2    8.15    1.18
   7  -3  -1 1004.03   24.37
  -7   3   1  992.24   21.78
   7  -3   0  152.49    5.79
  -7   3   0  148.42    5.13
   7  -3   1  847.38   20.82
  -7   3  -1  865.57   19.64
   7  -3   2  427.15   11.35
  -7   3  -2  424.52   10.96
   7  -3   3   61.15    2.63
  -7   3  -3   61.59    2.85
   7  -3   4  170.95    5.70
  -7   3  -4  153.24    5.00
   7  -3   5    1.10    0.96
  -7   3  -5    0.92    0.96
   7  -3   6  263.35    8.33
  -7   3  -6  255.68    7.76
   7  -3   7  234.90    7.14
  -7   3  -7  233.80    7.01
   7  -3   8  112.65    4.25
  -7   3  -8  111.34    4.21
   7  -3   9   93.50    3.81
  -7   3  -9   97.09    4.08
   7  -3  10    0.04    0.75
  -7   3 -10    0.66    0.70
   7  -2 -12   24.33    1.53
  -7   2  12   24.68    1.67
   7  -2 -11   30.60    1.67
  -7   2  11   30.38    1.93
   7  -2 -10    7.50    0.79
  -7   2  10    8.85    1.01
   7  -2  -9   91.13    3.68
  -7   2   9   97.31    3.59
   7  -2  -8  749.28   16.66
  -7   2   8  771.63   18.02
   7  -2  -7   52.42    2.15
  -7   2   7   55.10    2.37
   7  -2  -6  117.08    4.21
  -7   2   6  113.70    3.94
   7  -2  -5  456.39   12.10
  -7   2   5  462.26   13.41
   7  -2  -4  368.02    9.86
  -7   2   4  368.46   10.08
   7  -2  -3  263.65    7.54
  -7   2   3  265.28    8.68
   7  -2  -2  423.07   11.00
  -7   2   2  452.18   11.05
   7  -2  -1  563.91   14.25
  -7   2   1  551.50   13.72
   7  -2   0  132.73    4.60
  -7   2   0  137.50    4.56
   7  -2   1   39.58    2.02
  -7   2  -1   35.29    1.97
   7  -2   2  248.71    7.06
  -7   2  -2  242.75    7.06
   7  -2   3   17.97    1.45
  -7   2  -3   15.21    1.36
   7  -2   4   92.36    3.51
  -7   2  -4   89.73    3.16
   7  -2   5  646.31   15.65
  -7   2  -5  645.61   16.00
   7  -2   6  398.35   10.87
  -7   2  -6  401.29   10.91
   7  -2   7   92.71    3.68
  -7   2  -7   92.44    3.64
   7  -2   8    4.25    1.01
  -7   2  -8    7.54    1.10
   7  -2   9   35.02    2.02
  -7   2  -9   38.66    2.10
   7  -2  10   36.56    2.32
  -7   2 -10   41.03    2.37
   7  -1 -11   83.68    3.68
  -7   1  11   88.94    3.51
   7  -1 -10  164.59    5.44
  -7   1  10  161.00    5.70
   7  -1  -9  261.55    8.28
  -7   1   9  262.34    7.50
   7  -1  -8  171.65    5.17
  -7   1   8  156.09    4.87
   7  -1  -7   27.79    1.49
  -7   1   7   23.58    1.45
   7  -1  -6   12.62    0.96
  -7   1   6   11.57    1.05
   7  -1  -5  552.69   13.72
  -7   1   5  541.29   13.19
   7  -1  -4  537.48   13.06
  -7   1   4  556.19   16.09
   7  -1  -3  265.85    7.63
  -7   1   3  284.56    9.69
   7  -1  -2  146.45    4.73
  -7   1   2  136.14    4.21
   7  -1  -1    2.28    0.79
  -7   1   1    2.28    0.88
   7  -1   0   25.03    1.67
  -7   1   0   24.28    1.49
   7  -1   1   13.15    1.14
  -7   1  -1   12.97    1.14
   7  -1   2  340.19    9.07
  -7   1  -2  344.39    9.64
   7  -1   3 1040.63   23.71
  -7   1  -3 1034.94   23.67
   7  -1   4  393.93    9.95
  -7   1  -4  411.85   11.09
   7  -1   5  326.69    8.59
  -7   1  -5  298.85    8.02
   7  -1   6   33.58    1.84
  -7   1  -6   34.85    1.88
   7  -1   7    8.99    1.10
  -7   1  -7    8.37    1.10
   7  -1   8   27.66    1.53
  -7   1  -8   32.26    1.93
   7  -1   9   85.30    4.08
  -7   1  -9   87.88    3.68
   7   0 -11   78.37    2.85
  -7   0  11   70.09    2.67
   7   0 -10   46.11    2.15
  -7   0  10   48.39    2.06
   7   0  -9   12.49    1.05
  -7   0   9   11.62    0.92
   7   0  -8   10.26    1.01
  -7   0   8    9.82    0.92
   7   0  -7   16.31    1.18
  -7   0   7   15.52    0.96
   7   0  -6  100.16    3.29
  -7   0   6  105.51    3.77
   7   0  -5  103.58    3.55
  -7   0   5  110.41    3.99
   7   0  -4  139.21    4.78
  -7   0   4  149.78    5.17
   7   0  -3   54.35    2.32
  -7   0   3   55.32    2.37
   7   0  -2   26.61    1.45
  -7   0   2   24.68    1.31
   7   0  -1   27.31    1.53
  -7   0   1   26.61    1.49
   7   0   0  300.69    8.81
  -7   0   0  314.24    9.16
   7   0   1  500.39   12.84
  -7   0  -1  512.01   12.97
   7   0   2  352.33    9.42
  -7   0  -2  355.66    9.34
   7   0   3  134.61    4.78
  -7   0  -3  130.58    4.16
   7   0   4   32.04    1.62
  -7   0  -4   32.44    1.80
   7   0   5    1.88    0.79
  -7   0  -5    0.31    0.88
   7   0   6   27.40    1.58
  -7   0  -6   21.13    1.53
   7   0   7   55.97    2.41
  -7   0  -7   54.75    2.59
   7   0   8   67.15    3.24
  -7   0  -8   62.07    2.94
   7   0   9   19.51    1.53
  -7   0  -9   19.15    1.45
   7   1 -11   12.01    1.05
  -7  -1  11   10.48    1.05
   7   1 -10    1.40    0.57
  -7  -1  10    1.84    0.48
   7   1  -9   11.83    0.96
  -7  -1   9   11.75    0.92
   7   1  -8   70.22    2.50
  -7  -1   8   69.47    2.67
   7   1  -7  166.78    5.13
  -7  -1   7  179.54    5.39
   7   1  -6   43.39    1.71
  -7  -1   6   43.66    1.80
   7   1  -5    1.62    0.48
  -7  -1   5    2.06    0.53
   7   1  -4    2.24    0.48
  -7  -1   4    2.19    0.53
   7   1  -3   74.21    2.67
  -7  -1   3   75.26    6.62
   7   1  -2  222.76    6.49
  -7  -1   2  207.50    6.09
   7   1  -1  609.45   14.64
  -7  -1   1  639.17   16.09
   7   1   0  396.95   11.40
  -7  -1   0  395.33   10.04
   7   1   1   82.76    3.02
  -7  -1  -1   82.19    2.98
   7   1   2    3.29    0.66
  -7  -1  -2    3.20    0.66
   7   1   3   40.68    1.71
  -7  -1  -3   38.27    1.58
   7   1   4  116.86    4.43
  -7  -1  -4  117.16    3.86
   7   1   5   91.79    3.33
  -7  -1  -5   95.73    3.68
   7   1   6   66.71    2.85
  -7  -1  -6   65.27    2.85
   7   1   7   42.17    2.19
  -7  -1  -7   43.22    2.19
   7   1   8    0.83    0.70
  -7  -1  -8    2.19    0.83
   7   2 -10   43.83    1.80
  -7  -2  10   42.56    1.88
   7   2  -9   39.67    1.71
  -7  -2   9   38.53    1.75
   7   2  -8   41.51    1.67
  -7  -2   8   37.52    1.58
   7   2  -7   11.31    0.70
  -7  -2   7   11.66    0.70
   7   2  -6   13.89    0.79
  -7  -2   6   13.63    0.79
   7   2  -5   10.65    0.70
  -7  -2   5   11.57    0.70
   7   2  -4  204.96    6.14
  -7  -2   4  197.25    5.79
   7   2  -3  371.61    9.82
  -7  -2   3  390.90   11.18
   7   2  -2  365.65    8.99
  -7  -2   2  353.20    9.07
   7   2  -1   99.59    3.24
  -7  -2   1   92.36    3.07
   7   2   0   36.34    1.58
  -7  -2   0   32.87    1.49
   7   2   1   31.69    1.53
  -7  -2  -1   32.39    1.45
   7   2   2   97.97    3.38
  -7  -2  -2   98.40    3.46
   7   2   3  157.49    5.04
  -7  -2  -3  159.24    5.30
   7   2   4  150.08    4.69
  -7  -2  -4  151.62    4.82
   7   2   5   28.71    1.40
  -7  -2  -5   29.06    1.58
   7   2   6    0.48    0.57
  -7  -2  -6    1.40    0.57
   7   2   7    1.40    0.61
  -7  -2  -7    1.62    0.57
   7   3  -9    2.76    0.35
  -7  -3   9    3.33    0.39
   7   3  -8    1.93    0.26
  -7  -3   8    1.36    0.26
   7   3  -7    8.07    0.44
  -7  -3   7    8.85    0.44
   7   3  -6   24.81    1.49
  -7  -3   6   24.90    0.96
   7   3  -5   45.45    1.36
  -7  -3   5   45.10    1.67
   7   3  -4   30.99    1.23
  -7  -3   4   29.72    1.14
   7   3  -3  106.25    3.11
  -7  -3   3  102.96    3.29
   7   3  -2   38.27    1.36
  -7  -3   2   36.60    1.58
   7   3  -1   18.89    0.88
  -7  -3   1   17.93    0.96
   7   3   0   38.53    1.62
  -7  -3   0   42.08    1.93
   7   3   1   95.20    3.46
  -7  -3  -1   94.99    3.77
   7   3   2   52.38    2.32
  -7  -3  -2   54.83    2.37
   7   3   3    5.30    0.75
  -7  -3  -3    6.36    0.70
   7   3   4    0.22    0.39
  -7  -3  -4    1.14    0.44
   7   3   5   -0.09    0.44
  -7  -3  -5    0.88    0.48
   7   4  -7   31.78    4.56
  -7  -4   7   24.77    5.08
   7   4  -6   30.42    6.31
  -7  -4   6   36.25    5.08
   7   4  -5   24.15    5.48
  -7  -4   5   16.17    3.86
   7   4  -4    3.59    3.07
  -7  -4   4    1.58    2.94
  -7  -4   3    3.33    1.53
   7   4  -1   12.49    0.57
  -7  -4   1   12.71    0.75
   7   4   0   58.25    2.19
  -7  -4   0   51.28    2.10
   7   4   1   36.99    1.58
  -7  -4  -1   41.07    1.80
   7   4   2    0.31    0.35
  -7  -4  -2   -0.09    0.44
   7   4   3   10.39    0.83
  -7  -4  -3   11.75    0.83
   8 -11  -3   89.29    5.00
  -8  11   3   93.63    4.95
   8 -11  -2  220.48    8.50
  -8  11   2  201.85   10.39
   8 -11  -1   18.50    1.53
  -8  11   1   16.09    1.10
   8 -11   0   20.86    1.53
  -8  11   0   21.78    2.06
   8 -11   1    3.07    0.92
  -8  11  -1    3.46    1.10
   8 -11   2    2.15    1.18
  -8  11  -2   -0.13    0.92
   8 -11   3   71.18    3.99
  -8  11  -3   72.50    3.81
   8 -10  -5  145.57    5.48
  -8  10   5  150.39    5.57
   8 -10  -4   59.61    2.94
  -8  10   4   51.68    2.45
   8 -10  -3    9.69    1.18
  -8  10   3   10.96    1.71
   8 -10  -2    5.52    1.10
  -8  10   2    7.98    1.27
   8 -10  -1    3.86    0.96
  -8  10   1    3.29    1.27
   8 -10   0   72.32    2.89
  -8  10   0   72.32    2.98
   8 -10   1  588.28   14.60
  -8  10  -1  597.92   16.09
   8 -10   2  693.52   18.76
  -8  10  -2  702.55   17.58
   8 -10   3   26.96    1.84
  -8  10  -3   27.04    1.93
   8 -10   4   50.54    2.85
  -8  10  -4   46.33    2.37
   8 -10   5   11.66    1.23
  -8  10  -5   16.83    1.45
   8  -9  -7   28.62    1.84
  -8   9   7   27.75    1.80
   8  -9  -6  137.37    5.35
  -8   9   6  142.02    5.13
   8  -9  -5  112.21    4.21
  -8   9   5  112.65    4.30
   8  -9  -4   27.22    1.88
  -8   9   4   27.04    1.80
   8  -9  -3    2.15    1.05
  -8   9   3    1.27    1.05
   8  -9  -2   49.79    2.50
  -8   9   2   53.65    3.33
   8  -9  -1  145.52    5.44
  -8   9   1  146.31    5.61
   8  -9   0  603.88   15.69
  -8   9   0  579.16   13.33
   8  -9   1  678.49   18.45
  -8   9  -1  666.65   18.15
   8  -9   2  273.60    8.02
  -8   9  -2  260.45    7.63
   8  -9   3    1.97    1.01
  -8   9  -3    0.31    0.83
   8  -9   4   23.14    1.84
  -8   9  -4   25.47    1.84
   8  -9   5  101.69    3.73
  -8   9  -5   90.30    3.59
   8  -9   6    7.19    0.96
  -8   9  -6    7.85    1.05
   8  -9   7   42.30    2.59
  -8   9  -7   39.01    2.37
   8  -8  -8    3.81    0.88
  -8   8   8    4.69    0.92
   8  -8  -7    0.44    1.01
  -8   8   7    0.75    0.96
   8  -8  -6    0.70    0.88
  -8   8   6    2.32    0.92
   8  -8  -5   48.30    2.37
  -8   8   5   47.12    2.41
   8  -8  -4  100.38    3.86
  -8   8   4  101.25    4.12
   8  -8  -3  261.11    8.24
  -8   8   3  279.17    8.85
   8  -8  -2  707.33   17.14
  -8   8   2  818.05   32.66
   8  -8  -1  165.51    5.65
  -8   8   1  179.28    7.76
   8  -8   0   51.33    2.37
  -8   8   0   50.10    2.06
   8  -8   1   45.98    2.54
  -8   8  -1   43.61    2.28
   8  -8   2    0.31    0.92
  -8   8  -2    1.53    1.01
   8  -8   3   33.44    2.02
  -8   8  -3   31.60    1.97
   8  -8   4  227.23    7.06
  -8   8  -4  231.48    7.50
   8  -8   5  143.90    5.08
  -8   8  -5  128.65    4.65
   8  -8   6   11.48    1.23
  -8   8  -6    9.51    1.05
   8  -8   7   29.06    1.67
  -8   8  -7   29.50    1.75
   8  -8   8    7.85    1.18
  -8   8  -8    8.24    1.31
   8  -7  -9   90.60    3.59
  -8   7   9  105.46    3.99
   8  -7  -8    2.24    1.05
  -8   7   8    0.53    1.18
   8  -7  -7    9.82    1.31
  -8   7   7    6.44    7.93
   8  -7  -6   36.29    1.93
  -8   7   6   38.05    1.88
   8  -7  -5  306.26   17.93
  -8   7   5  283.86   10.91
   8  -7  -4  757.69   19.37
  -8   7   4  760.10   19.51
   8  -7  -3 1019.68   23.71
  -8   7   3 1043.26   25.69
   8  -7  -2  520.29   13.50
  -8   7   2  500.13   12.40
   8  -7  -1   40.85    2.19
  -8   7   1   40.41    2.24
   8  -7   0   53.52    2.45
  -8   7   0   64.48    2.41
   8  -7   1   17.93    1.45
  -8   7  -1   20.21    1.71
   8  -7   2  230.69    7.71
  -8   7  -2  231.83    7.45
   8  -7   3  647.85   16.92
  -8   7  -3  658.02   18.67
   8  -7   4  443.50   12.32
  -8   7  -4  455.42   13.41
   8  -7   5   28.54    1.97
  -8   7  -5   34.80    2.06
   8  -7   6   65.84    2.94
  -8   7  -6   59.31    2.50
   8  -7   7    0.83    0.79
  -8   7  -7    0.70    0.96
   8  -7   8   33.01    1.75
  -8   7  -8   29.76    1.75
   8  -6 -10    8.11    1.05
  -8   6  10    9.20    1.05
   8  -6  -9   25.29    1.62
  -8   6   9   23.49    1.71
   8  -6  -8   36.21    2.41
  -8   6   8   35.42    1.97
   8  -6  -7  186.16    6.44
  -8   6   7  188.17    6.31
   8  -6  -6  509.56   13.59
  -8   6   6  506.05   13.19
   8  -6  -5  421.41   12.84
  -8   6   5  488.52   16.88
   8  -6  -4   97.05    3.81
  -8   6   4   94.90    3.86
   8  -6  -3   34.93    1.97
  -8   6   3   37.04    2.24
   8  -6  -2  182.43    6.14
  -8   6   2  179.32    6.14
   8  -6  -1  223.85    7.01
  -8   6   1  247.92   13.72
   8  -6   0  427.63   11.83
  -8   6   0  430.83   11.57
   8  -6   1  480.01   26.61
  -8   6  -1  428.95   11.92
   8  -6   2  152.10    5.00
  -8   6  -2  154.60    5.44
   8  -6   3    2.24    1.05
  -8   6  -3    3.68    1.18
   8  -6   4    1.05    0.92
  -8   6  -4    2.15    0.92
   8  -6   5    0.66    0.92
  -8   6  -5    1.75    0.92
   8  -6   6  173.18    6.09
  -8   6  -6  183.62    5.83
   8  -6   7  284.43    8.85
  -8   6  -7  286.75    8.33
   8  -6   8  217.37    7.06
  -8   6  -8  217.98    7.23
   8  -6   9   13.59    1.31
  -8   6  -9   12.32    1.36
   8  -5 -10    5.30    0.92
  -8   5  10    3.42    0.83
   8  -5  -9  107.78    4.38
  -8   5   9  111.51    4.51
   8  -5  -8  378.85   10.34
  -8   5   8  391.30   12.89
   8  -5  -7  367.67   11.40
  -8   5   7  346.50   11.22
   8  -5  -6  328.66   10.17
  -8   5   6  364.95   10.78
   8  -5  -5    5.04    0.96
  -8   5   5    5.65    1.18
   8  -5  -4  114.97    4.16
  -8   5   4  113.48    6.01
   8  -5  -3   78.29    3.51
  -8   5   3   78.11    3.20
   8  -5  -2  583.81   14.77
  -8   5   2  581.84   14.77
   8  -5  -1  596.61   15.74
  -8   5   1  578.72   14.95
   8  -5   0   36.86    2.15
  -8   5   0   34.23    1.93
   8  -5   1    2.72    1.14
  -8   5  -1    4.03    1.23
   8  -5   2  114.89    4.25
  -8   5  -2  111.51    4.25
   8  -5   3  104.45    4.03
  -8   5  -3  109.45    4.38
   8  -5   4  100.82    3.68
  -8   5  -4  107.04    3.99
   8  -5   5  549.01   14.42
  -8   5  -5  570.18   28.01
   8  -5   6  355.66   10.26
  -8   5  -6  344.17    9.51
   8  -5   7  211.98   15.52
  -8   5  -7  210.88    6.66
   8  -5   8    2.98    0.96
  -8   5  -8    1.75    1.01
   8  -5   9    0.26    0.79
  -8   5  -9    0.66    0.83
   8  -4 -11    7.32    1.01
  -8   4  11    9.03    1.01
   8  -4 -10  130.27    4.95
  -8   4  10  110.20    3.99
   8  -4  -9  209.48    6.44
  -8   4   9  210.13    6.66
   8  -4  -8   99.15    3.59
  -8   4   8  100.82    3.86
   8  -4  -7    6.79    1.01
  -8   4   7    7.98    0.96
   8  -4  -6   66.54    2.76
  -8   4   6   71.23    2.94
   8  -4  -5  207.85    6.31
  -8   4   5  214.69    7.28
   8  -4  -4   76.62    3.11
  -8   4   4   71.01    2.76
   8  -4  -3  392.61   10.83
  -8   4   3  380.95   10.87
   8  -4  -2   89.73    3.38
  -8   4   2   90.03    3.46
   8  -4  -1  205.71    6.44
  -8   4   1  215.53    6.14
   8  -4   0    2.02    1.18
  -8   4   0    0.39    1.01
   8  -4   1  133.51    4.47
  -8   4  -1  132.33    4.65
   8  -4   2  521.83   13.68
  -8   4  -2  519.64   14.07
   8  -4   3  253.31    7.36
  -8   4  -3  259.18    7.93
   8  -4   4  450.16   12.49
  -8   4  -4  431.80   12.32
   8  -4   5  307.49    8.28
  -8   4  -5  328.53    9.07
   8  -4   6   10.74    1.14
  -8   4  -6   11.35    1.36
   8  -4   7    5.61    1.01
  -8   4  -7    5.22    0.92
   8  -4   8   72.24    3.38
  -8   4  -8   72.41    3.07
   8  -4   9   16.96    1.23
  -8   4  -9   22.31    7.10
   8  -3 -11   48.65    2.72
  -8   3  11   45.76    2.41
   8  -3 -10   87.58    3.59
  -8   3  10   84.03    3.55
   8  -3  -9   52.91    2.32
  -8   3   9   55.49    2.45
   8  -3  -8    0.13    0.83
  -8   3   8    0.88    0.83
   8  -3  -7   59.17    2.81
  -8   3   7   50.98    2.28
   8  -3  -6  235.91    7.85
  -8   3   6  246.78    7.19
   8  -3  -5  450.47   12.76
  -8   3   5  443.41   11.70
   8  -3  -4  174.32    5.48
  -8   3   4  171.43    5.52
   8  -3  -3   15.78    1.45
  -8   3   3   16.13    2.37
   8  -3  -2   59.48    2.67
  -8   3   2   57.42    3.51
   8  -3  -1    6.05    1.23
  -8   3   1    6.05    1.10
   8  -3   0  397.96   11.00
  -8   3   0  440.30   11.57
   8  -3   1 1596.13   35.77
  -8   3  -1 1683.00   36.73
   8  -3   2  467.48   11.88
  -8   3  -2  486.37   11.97
   8  -3   3  332.12    9.34
  -8   3  -3  356.19   10.30
   8  -3   4   93.32    3.64
  -8   3  -4   93.36    3.29
   8  -3   5   75.52    3.16
  -8   3  -5   80.04    3.16
   8  -3   6   18.80    1.53
  -8   3  -6   20.82    1.88
   8  -3   7   61.41    2.63
  -8   3  -7   51.33    2.28
   8  -3   8  166.70    5.70
  -8   3  -8  165.25    5.79
   8  -3   9   54.83    3.07
  -8   3  -9   53.08    3.07
   8  -2 -11    8.46    0.92
  -8   2  11    8.77    1.01
   8  -2 -10    0.13    0.79
  -8   2  10    0.48    0.61
   8  -2  -9   87.27    3.24
  -8   2   9   88.15    3.38
   8  -2  -8   46.64    2.37
  -8   2   8   44.49    2.32
   8  -2  -7   44.71    2.06
  -8   2   7   41.12    2.06
   8  -2  -6  234.81    7.14
  -8   2   6  233.06    7.19
   8  -2  -5   58.96    2.67
  -8   2   5   60.27    2.98
   8  -2  -4   35.29    1.93
  -8   2   4   37.83    1.80
   8  -2  -3   12.32    1.18
  -8   2   3   14.64    1.84
   8  -2  -2  180.02    5.48
  -8   2   2  188.70    5.35
   8  -2  -1  619.23   16.92
  -8   2   1  623.83   15.78
   8  -2   0  375.82   10.17
  -8   2   0  391.16   10.34
   8  -2   1  386.87   10.74
  -8   2  -1  393.57   10.08
   8  -2   2   79.82    2.98
  -8   2  -2   82.80    3.29
   8  -2   3    5.61    0.96
  -8   2  -3    4.82    0.92
   8  -2   4  128.25    4.16
  -8   2  -4  128.08    4.25
   8  -2   5   61.54    2.67
  -8   2  -5   59.70    2.50
   8  -2   6  100.03    3.81
  -8   2  -6  107.43    3.81
   8  -2   7   45.81    2.37
  -8   2  -7   48.87    2.41
   8  -2   8   15.74    1.27
  -8   2  -8   14.33    1.36
   8  -1 -10   19.24    1.31
  -8   1  10   20.12    1.53
   8  -1  -9   67.33    2.81
  -8   1   9   73.86    3.11
   8  -1  -8  142.63    4.47
  -8   1   8  143.82    4.65
   8  -1  -7    0.13    0.75
  -8   1   7    0.75    0.75
   8  -1  -6   13.11    1.01
  -8   1   6   12.19    1.10
   8  -1  -5   44.31    2.15
  -8   1   5   45.37    2.06
   8  -1  -4    0.57    0.70
  -8   1   4    2.19    1.10
   8  -1  -3  179.32    5.22
  -8   1   3  180.42    5.52
   8  -1  -2  250.59    7.58
  -8   1   2  254.71    7.50
   8  -1  -1  272.29    8.11
  -8   1   1  266.15    7.63
   8  -1   0   29.46    1.71
  -8   1   0   27.09    1.58
   8  -1   1    3.94    0.83
  -8   1  -1    4.47    1.05
   8  -1   2   49.62    2.19
  -8   1  -2   52.77    2.37
   8  -1   3  106.08    3.86
  -8   1  -3  101.96    3.55
   8  -1   4  108.62    3.90
  -8   1  -4  111.42    4.34
   8  -1   5  105.29    3.77
  -8   1  -5  112.34    4.08
   8  -1   6    3.02    0.92
  -8   1  -6    3.51    1.05
   8  -1   7    0.44    0.66
  -8   1  -7    0.75    0.70
   8  -1   8    2.98    0.88
  -8   1  -8    1.67    0.83
   8   0 -10   52.16    2.24
  -8   0  10   50.63    2.37
   8   0  -9   20.86    1.36
  -8   0   9   19.90    1.23
   8   0  -8    0.44    0.53
  -8   0   8    0.75    0.57
   8   0  -7    1.05    0.57
  -8   0   7    0.35    0.53
   8   0  -6   14.82    1.01
  -8   0   6   12.23    0.96
   8   0  -5  261.59    7.54
  -8   0   5  257.61    6.36
   8   0  -4  299.82    8.07
  -8   0   4  295.87    9.29
   8   0  -3  175.33    5.39
  -8   0   3  185.02   11.27
   8   0  -2  170.82    5.26
  -8   0   2  167.00    4.95
   8   0  -1    2.37    0.70
  -8   0   1    2.45    0.75
   8   0   0   24.77    1.40
  -8   0   0   26.78    1.53
   8   0   1  107.92    3.81
  -8   0  -1  104.85    3.68
   8   0   2  331.03    9.20
  -8   0  -2  329.89    8.59
   8   0   3  266.85    8.37
  -8   0  -3  264.71    7.76
   8   0   4   15.65    1.18
  -8   0  -4   18.72    1.31
   8   0   5    8.64    0.96
  -8   0  -5    8.50    0.96
   8   0   6    0.79    0.70
  -8   0  -6    1.88    0.79
   8   0   7    5.22    0.96
  -8   0  -7    2.89    0.83
   8   1  -9    1.67    0.48
  -8  -1   9    1.53    0.44
   8   1  -8   15.03    0.96
  -8  -1   8   14.77    0.88
   8   1  -7   78.33    2.94
  -8  -1   7   78.90    2.94
   8   1  -6  104.15    3.55
  -8  -1   6  105.90    4.03
   8   1  -5   85.34    3.29
  -8  -1   5   83.33    2.94
   8   1  -4  118.04    3.77
  -8  -1   4  106.69    3.55
   8   1  -3   74.56    2.85
  -8  -1   3   81.97    2.94
   8   1  -2   76.84    2.67
  -8  -1   2   84.38    2.94
   8   1  -1  146.71    4.73
  -8  -1   1  156.00    4.82
   8   1   0  122.34    4.25
  -8  -1   0  119.05    3.81
   8   1   1  118.30    3.90
  -8  -1  -1  114.93    3.86
   8   1   2   17.01    1.10
  -8  -1  -2   17.36    1.10
   8   1   3    7.63    0.92
  -8  -1  -3   11.22    1.05
   8   1   4    1.36    0.57
  -8  -1  -4    1.14    0.61
   8   1   5   12.54    1.01
  -8  -1  -5   12.01    1.10
   8   1   6   52.99    2.54
  -8  -1  -6   56.63    2.59
   8   2  -8   53.65    1.93
  -8  -2   8   57.03    2.10
   8   2  -7   44.01    1.75
  -8  -2   7   44.84    1.75
   8   2  -6    1.45    0.35
  -8  -2   6    1.71    0.44
   8   2  -5    3.68    0.48
  -8  -2   5    4.51    0.48
   8   2  -4   17.75    0.96
  -8  -2   4   19.46    0.92
   8   2  -3   88.59    3.29
  -8  -2   3   86.48    3.51
   8   2  -2   79.25    2.85
  -8  -2   2   72.72    2.81
   8   2  -1   56.54    2.02
  -8  -2   1   57.11    2.19
   8   2   0   27.97    1.18
  -8  -2   0   27.92    1.23
   8   2   1    4.69    0.57
  -8  -2  -1    3.55    0.48
   8   2   2    9.73    0.79
  -8  -2  -2    7.50    0.79
   8   2   3    2.54    0.66
  -8  -2  -3    1.18    0.57
   8   2   4   46.99    2.28
  -8  -2  -4   35.37    2.02
   8   3  -6    7.32    7.58
  -8  -3   6    6.27    3.68
   8   3  -5    0.13    5.22
  -8  -3   5    4.56    4.25
   8   3  -4   23.45    1.14
  -8  -3   4   22.57    0.88
   8   3  -3   24.55    0.88
  -8  -3   3   24.72    0.92
   8   3  -2    1.14    0.31
  -8  -3   2    1.75    0.39
   8   3  -1    6.75    0.53
  -8  -3   1    5.48    0.48
   8   3   0   20.91    1.01
  -8  -3   0   21.83    1.05
   8   3   1   12.58    0.88
  -8  -3  -1   12.93    0.88
   8   3   2    2.76    1.14
  -8  -3  -2    2.50    0.39
   9 -10  -4  191.64    6.49
  -9  10   4  192.91    6.49
   9 -10  -3  163.98    6.14
  -9  10   3  171.21   15.12
   9 -10  -2   12.23    1.40
  -9  10   2   11.97    1.53
   9 -10  -1   12.14    1.40
  -9  10   1   11.66    1.05
   9 -10   0    1.27    1.14
  -9  10   0    1.58    1.23
   9 -10   1  162.14    5.96
  -9  10  -1  175.07    6.31
   9 -10   2   13.68    1.53
  -9  10  -2   16.48    1.62
   9 -10   3  113.31    4.34
  -9  10  -3  115.54    4.34
   9 -10   4   61.28    3.64
  -9  10  -4   59.26    3.51
   9  -9  -6  321.21    9.56
  -9   9   6  353.69   10.21
   9  -9  -5  161.09    5.92
  -9   9   5  156.97    5.74
   9  -9  -4   64.17    3.42
  -9   9   4   72.10    3.02
   9  -9  -3   32.30    2.10
  -9   9   3   32.66    2.37
   9  -9  -2    1.36    1.01
  -9   9   2    1.05    1.01
   9  -9  -1    1.67    1.01
  -9   9   1    1.49    0.83
   9  -9   0   47.69    2.37
  -9   9   0   56.54    2.67
   9  -9   1  210.88    6.75
  -9   9  -1  217.24    6.84
   9  -9   2  193.04    6.27
  -9   9  -2  193.74    6.14
   9  -9   3   -0.66    0.83
  -9   9  -3    2.06    1.05
   9  -9   4   35.24    2.19
  -9   9  -4   30.64    2.06
   9  -9   5   14.20    1.58
  -9   9  -5   11.66    1.49
   9  -8  -7  106.95   14.16
  -9   8   7   69.21   12.89
   9  -8  -6  164.59   16.52
  -9   8   6  136.71   12.62
   9  -8  -5   76.49    3.46
  -9   8   5   81.66   11.48
   9  -8  -4    9.99    1.31
  -9   8   4    8.72    1.53
   9  -8  -3  276.50    7.89
  -9   8   3  272.03    9.60
   9  -8  -2  352.85    9.91
  -9   8   2  422.33   22.66
   9  -8  -1  113.66    4.03
  -9   8   1  111.03    3.46
   9  -8   0   94.68    3.59
  -9   8   0   96.70    3.94
   9  -8   1   65.35    2.72
  -9   8  -1   64.43    3.02
   9  -8   2    4.60    1.31
  -9   8  -2    6.75    1.27
   9  -8   3    9.73    1.18
  -9   8  -3   10.91    1.27
   9  -8   4   69.43    3.20
  -9   8  -4   78.11    3.33
   9  -8   5  339.97   11.44
  -9   8  -5  355.13   11.75
   9  -8   6   68.07    2.94
  -9   8  -6   69.65    2.89
   9  -7  -8   98.76    4.60
  -9   7   8  101.43    4.30
   9  -7  -7   45.28    2.24
  -9   7   7   45.28    2.37
   9  -7  -6   10.26    1.31
  -9   7   6   11.27    1.45
   9  -7  -5    5.52    1.14
  -9   7   5    3.64    1.01
   9  -7  -4   42.17    2.54
  -9   7   4   43.18    2.59
   9  -7  -3  374.77   11.44
  -9   7   3  480.58   22.05
   9  -7  -2  825.02   22.66
  -9   7   2  802.62   22.09
   9  -7  -1   59.09   12.62
  -9   7   1   33.49    1.67
   9  -7   0    1.93    1.36
  -9   7   0   -0.70    1.36
   9  -7   1    1.45    0.96
  -9   7  -1    2.85    1.01
   9  -7   2   17.84    1.67
  -9   7  -2   21.22    1.71
   9  -7   3  167.97    5.48
  -9   7  -3  175.20    5.87
   9  -7   4  503.77   13.54
  -9   7  -4  495.92   13.33
   9  -7   5  276.54    8.33
  -9   7  -5  276.76    8.64
   9  -7   6   76.93    3.46
  -9   7  -6   72.67    3.07
   9  -7   7    0.70    0.79
  -9   7  -7    0.92    0.92
   9  -6  -9   32.92    1.97
  -9   6   9   32.83    1.75
   9  -6  -8    0.04    1.23
  -9   6   8    1.49    1.10
   9  -6  -7    4.60    1.05
  -9   6   7    5.26    1.10
   9  -6  -6   40.46    2.10
  -9   6   6   40.37    2.37
   9  -6  -5  168.14    5.65
  -9   6   5  173.93    5.96
   9  -6  -4  183.66    6.66
  -9   6   4  157.53    7.36
   9  -6  -3  112.21    4.08
  -9   6   3  122.07    4.65
   9  -6  -2    1.80    0.88
  -9   6   2    1.23    1.10
   9  -6  -1    0.39    0.92
  -9   6   1    0.13    0.75
   9  -6   0   21.78    1.67
  -9   6   0   17.58    1.67
   9  -6   1  407.07   11.44
  -9   6  -1  407.51   11.79
   9  -6   2  352.99    9.95
  -9   6  -2  331.90    9.91
   9  -6   3  123.61    4.12
  -9   6  -3  139.65   11.75
   9  -6   4    4.21    1.01
  -9   6  -4    3.55    1.01
   9  -6   5   -0.61    1.14
  -9   6  -5    0.18    1.18
   9  -6   6    0.88    0.83
  -9   6  -6    1.88    0.88
   9  -6   7   36.34    2.19
  -9   6  -7   18.72    9.56
   9  -5  -9    2.10    0.88
  -9   5   9    1.93    0.92
   9  -5  -8   86.44    3.42
  -9   5   8   82.71    3.59
   9  -5  -7  205.05    6.75
  -9   5   7  203.73    6.75
   9  -5  -6  355.31    9.95
  -9   5   6  344.22   12.76
   9  -5  -5  157.62    5.30
  -9   5   5  150.08    5.08
   9  -5  -4   33.36    1.88
  -9   5   4   36.21    2.10
   9  -5  -3   17.27    1.45
  -9   5   3   22.27    1.75
   9  -5  -2   45.15    2.37
  -9   5   2   44.71    2.32
   9  -5  -1  301.88    8.99
  -9   5   1  304.20    8.85
   9  -5   0  706.63   18.98
  -9   5   0  654.73   18.37
   9  -5   1  257.08    7.85
  -9   5  -1  241.74    7.01
   9  -5   2   36.64    2.06
  -9   5  -2   32.44    2.02
   9  -5   3    3.46    1.01
  -9   5  -3    4.51    1.10
   9  -5   4    6.36    1.10
  -9   5  -4    5.22    0.96
   9  -5   5   71.67    3.16
  -9   5  -5   70.70    3.02
   9  -5   6  252.43    8.28
  -9   5  -6  268.08    8.07
   9  -5   7  102.35    4.16
  -9   5  -7  102.70    4.16
   9  -4  -9  206.63    6.88
  -9   4   9  204.92    7.01
   9  -4  -8  209.70    6.66
  -9   4   8  198.04    7.19
   9  -4  -7   89.59    3.59
  -9   4   7   90.91    3.55
   9  -4  -6   22.97    1.58
  -9   4   6   21.04    2.19
   9  -4  -5   17.18    1.62
  -9   4   5   14.55    1.49
   9  -4  -4   55.23    2.54
  -9   4   4   54.66    2.28
   9  -4  -3  270.10    8.37
  -9   4   3  279.00    8.15
   9  -4  -2  202.86    6.62
  -9   4   2  202.16    5.48
   9  -4  -1  466.95   12.62
  -9   4   1  480.06   13.06
   9  -4   0   66.36    2.94
  -9   4   0   69.96    3.20
   9  -4   1   10.96    1.45
  -9   4  -1   13.06    1.67
   9  -4   2   24.81    1.67
  -9   4  -2   26.04    1.84
   9  -4   3  204.00    6.97
  -9   4  -3  217.24    7.45
   9  -4   4  324.23    9.29
  -9   4  -4  324.49    9.25
   9  -4   5  215.35    6.75
  -9   4  -5  204.39    6.05
   9  -4   6   61.23    2.89
  -9   4  -6   59.39    2.85
   9  -4   7   14.46    1.40
  -9   4  -7   13.98    1.27
   9  -3  -9   11.97    1.05
  -9   3   9   12.36    1.18
   9  -3  -8    3.51    0.88
  -9   3   8    3.38    0.75
   9  -3  -7    0.70    0.75
  -9   3   7    0.79    0.70
   9  -3  -6   20.38    1.49
  -9   3   6   19.07    1.58
   9  -3  -5   75.79    3.07
  -9   3   5   78.77    3.11
   9  -3  -4  104.06    3.81
  -9   3   4  104.85    3.77
   9  -3  -3  111.42    4.16
  -9   3   3  113.61    3.64
   9  -3  -2   38.66    2.15
  -9   3   2   37.70    2.24
   9  -3  -1    6.49    1.14
  -9   3   1    7.85    1.27
   9  -3   0  186.20    6.09
  -9   3   0  195.54    5.74
   9  -3   1   35.29    1.97
  -9   3  -1   37.83    2.02
   9  -3   2  222.85    6.88
  -9   3  -2  216.31    6.79
   9  -3   3  235.64    7.06
  -9   3  -3  239.98    7.50
   9  -3   4   60.01    2.54
  -9   3  -4   61.59    2.45
   9  -3   5    0.88    0.96
  -9   3  -5   -0.57    0.88
   9  -3   6    2.81    0.83
  -9   3  -6    2.06    0.79
   9  -3   7   12.84    1.31
  -9   3  -7   14.90    1.53
   9  -2  -9    6.97    1.01
  -9   2   9    6.09    0.83
   9  -2  -8   12.76    1.05
  -9   2   8   16.61    1.27
   9  -2  -7  113.97    4.16
  -9   2   7  120.01    4.30
   9  -2  -6   96.39    3.68
  -9   2   6  104.15    5.22
   9  -2  -5  124.13    4.65
  -9   2   5  139.96    4.82
   9  -2  -4   67.37    2.85
  -9   2   4   70.53    2.67
   9  -2  -3    9.69    1.14
  -9   2   3    9.86    1.05
   9  -2  -2    5.39    0.83
  -9   2   2    6.79    1.14
   9  -2  -1   36.29    2.02
  -9   2   1   33.18    1.88
   9  -2   0  192.60    6.18
  -9   2   0  201.02    6.22
   9  -2   1  296.40    8.55
  -9   2  -1  304.59    8.77
   9  -2   2   43.53    2.15
  -9   2  -2   46.20    2.06
   9  -2   3   86.61    3.55
  -9   2  -3   90.38    3.38
   9  -2   4    2.24    1.05
  -9   2  -4    2.89    1.14
   9  -2   5   12.71    1.18
  -9   2  -5   14.29    1.23
   9  -2   6   22.92    1.49
  -9   2  -6   22.75    1.67
   9  -2   7   57.95    2.94
  -9   2  -7   56.59    3.24
   9  -1  -9   17.31    1.18
  -9   1   9   15.17    1.18
   9  -1  -8   51.94    2.19
  -9   1   8   50.93    2.32
   9  -1  -7   82.23    3.07
  -9   1   7   85.91    3.11
   9  -1  -6  131.67    5.00
  -9   1   6  145.22    4.82
   9  -1  -5    3.99    0.75
  -9   1   5    3.68    0.57
   9  -1  -4  107.70    4.43
  -9   1   4  104.15    4.16
   9  -1  -3  113.57    4.30
  -9   1   3  114.67    4.60
   9  -1  -2  125.05    4.03
  -9   1   2  126.24    4.08
   9  -1  -1  195.27    6.22
  -9   1   1  183.57    5.30
   9  -1   0  118.61    4.38
  -9   1   0  119.58    4.51
   9  -1   1   69.08    2.59
  -9   1  -1   71.32    2.94
   9  -1   2   39.45    1.93
  -9   1  -2   41.64    1.88
   9  -1   3   33.93    1.84
  -9   1  -3   36.38    2.06
   9  -1   4   86.22    3.38
  -9   1  -4   89.64    3.16
   9  -1   5   22.92    1.53
  -9   1  -5   23.58    1.62
   9  -1   6   48.00    2.24
  -9   1  -6   53.70    2.63
   9   0  -8   26.39    1.40
  -9   0   8   30.64    1.53
   9   0  -7    0.18    0.53
  -9   0   7    0.83    0.53
   9   0  -6    1.40    0.53
  -9   0   6    2.32    0.61
   9   0  -5   30.73    1.49
  -9   0   5   31.78    2.32
   9   0  -4  146.93    4.91
  -9   0   4  136.50    5.26
   9   0  -3  448.28   12.62
  -9   0   3  483.56   13.72
   9   0  -2  126.90    4.38
  -9   0   2  125.32    4.12
   9   0  -1   36.51    1.62
  -9   0   1   30.42    1.58
   9   0   0    1.31    0.83
  -9   0   0    1.80    0.70
   9   0   1    0.79    0.70
  -9   0  -1    0.66    0.57
   9   0   2   45.19    1.93
  -9   0  -2   46.20    2.15
   9   0   3   95.38    3.55
  -9   0  -3   96.21    3.55
   9   0   4   59.52    2.67
  -9   0  -4   63.78    2.72
   9   0   5   21.39    1.49
  -9   0  -5   22.79    1.53
   9   1  -7    7.93    0.70
  -9  -1   7    7.41    0.66
   9   1  -6   12.54    0.79
  -9  -1   6   13.50    0.96
   9   1  -5   42.61    1.80
  -9  -1   5   43.39    1.88
   9   1  -4   59.52    2.45
  -9  -1   4   62.81    2.50
   9   1  -3   14.82    0.92
  -9  -1   3   14.99    1.14
   9   1  -2   11.57    1.01
  -9  -1   2   11.44    0.83
   9   1  -1    1.49    0.57
  -9  -1   1    0.66    0.57
   9   1   0   29.19    1.45
  -9  -1   0   27.75    1.31
   9   1   1   12.54    0.92
  -9  -1  -1   11.62    0.92
   9   1   2    3.46    0.61
  -9  -1  -2    2.37    0.61
   9   1   3    2.41    0.83
  -9  -1  -3    2.28    0.79
   9   2  -4    0.09    0.44
  -9  -2   4    0.35    0.48
   9   2  -3   -0.09    0.44
  -9  -2   3    0.31    0.61
   9   2  -2    4.51    0.44
  -9  -2   2    4.65    0.61
   9   2  -1   50.93    2.02
  -9  -2   1   48.22    1.84
   9   2   0   31.47    1.62
  -9  -2   0   34.67    1.40
   9   2   1    4.56    0.79
  -9  -2  -1    5.30    0.66
  10 -10  -1    6.14    1.18
 -10  10   1    2.67    1.23
  10 -10   0   16.48    1.67
 -10  10   0   14.82    1.58
  10  -9  -4  334.18   10.21
 -10   9   4  352.94   20.60
  10  -9  -3  202.64    7.89
 -10   9   3  180.50    7.63
  10  -9  -2   22.97    1.84
 -10   9   2   32.26    7.54
  10  -9  -1    0.22    0.92
 -10   9   1    1.75    1.05
  10  -9   0    5.87    1.18
 -10   9   0    4.95    1.14
  10  -9   1   91.79    3.86
 -10   9  -1   93.85    3.94
  10  -9   2   56.63    2.94
 -10   9  -2   68.82    3.29
  10  -9   3  190.85    6.97
 -10   9  -3  201.63    7.63
  10  -8  -6  198.34    7.06
 -10   8   6  223.06   15.47
  10  -8  -5   39.71   13.85
 -10   8   5   20.65   11.05
  10  -8  -4   39.27   11.35
 -10   8   4   39.71   15.82
  10  -8  -3   97.13   20.12
  10  -8  -2   -2.24    1.27
 -10   8   2    0.83    0.92
  10  -8  -1   22.31    1.71
 -10   8   1  -17.80    9.07
  10  -8   0   84.60    3.86
 -10   8   0   88.59    3.81
  10  -8   1  126.11    5.22
 -10   8  -1  125.45    4.65
  10  -8   2   37.21    2.28
 -10   8  -2   35.50    2.19
  10  -8   3    0.39    1.01
 -10   8  -3    2.02    1.01
  10  -8   4   18.72    1.62
 -10   8  -4   17.31    1.45
  10  -7  -7   84.55    3.99
 -10   7   7   86.22    4.43
  10  -7  -6   21.65    1.75
 -10   7   6   17.49    1.75
  10  -7  -5    2.59    1.10
 -10   7   5    4.51    1.36
  10  -7  -4   52.99    2.50
 -10   7   4   51.90    2.54
  10  -7  -3   39.19    2.02
 -10   7   3   38.22    3.20
  10  -7  -2   82.98    3.51
 -10   7   2   83.24    2.89
  10  -7  -1   31.30    2.15
 -10   7   1   33.93    2.15
  10  -7   0  137.72    5.26
 -10   7   0  127.29    4.78
  10  -7   1    5.08    1.05
 -10   7  -1    7.19    1.23
  10  -7   2    1.01    0.83
 -10   7  -2   -1.14    0.88
  10  -7   3    0.39    0.92
 -10   7  -3    1.10    0.96
  10  -7   4  133.91   12.84
 -10   7  -4  127.55   10.96
  10  -7   5  253.79   19.24
 -10   7  -5  269.62   19.94
  10  -6  -7    5.00    1.27
 -10   6   7    4.65    1.23
  10  -6  -6    3.24    0.96
 -10   6   6    5.35    1.05
  10  -6  -5   11.57    1.31
 -10   6   5   13.63    1.27
  10  -6  -4  123.17    4.65
 -10   6   4  131.45    6.05
  10  -6  -3  209.83    6.93
 -10   6   3  218.37   15.34
  10  -6  -2  211.98    6.93
 -10   6   2  208.38    5.70
  10  -6  -1   10.70    1.49
 -10   6   1   11.22    1.49
  10  -6   0    7.76    1.18
 -10   6   0    9.38    1.40
  10  -6   1  130.75    4.91
 -10   6  -1  130.75    4.56
  10  -6   2  142.76    5.26
 -10   6  -2  160.95    6.05
  10  -6   3  345.23    9.86
 -10   6  -3  353.38   10.04
  10  -6   4  241.96    7.89
 -10   6  -4  240.38    7.23
  10  -6   5   80.78    3.55
 -10   6  -5   85.30    3.59
  10  -6   6   -2.37   13.59
 -10   6  -6   29.81   11.97
  10  -5  -8    2.02    0.92
 -10   5   8    1.01    0.83
  10  -5  -7   12.58    1.27
 -10   5   7   14.51    1.40
  10  -5  -6  149.16    5.92
 -10   5   6  134.04    4.69
  10  -5  -5  258.92    8.33
 -10   5   5  246.95    7.58
  10  -5  -4   79.29    3.11
 -10   5   4   83.02    3.68
  10  -5  -3    7.23    1.23
 -10   5   3    5.04    1.18
  10  -5  -2   31.56    1.88
 -10   5   2   29.72    2.15
  10  -5  -1  178.40    6.22
 -10   5   1  176.65    5.87
  10  -5   0  278.43    8.37
 -10   5   0  269.79    8.42
  10  -5   1  352.77    9.86
 -10   5  -1  329.45    9.42
  10  -5   2  296.35    8.99
 -10   5  -2  298.68    9.12
  10  -5   3   43.48    2.54
 -10   5  -3   39.71    2.15
  10  -5   4    7.80    1.31
 -10   5  -4    5.74    1.36
  10  -5   5    6.27    0.96
 -10   5  -5    6.62    1.01
  10  -5   6   31.08    2.32
 -10   5  -6   31.43    2.54
  10  -4  -8   88.94    3.99
 -10   4   8   94.77    3.55
  10  -4  -7  119.84    5.17
 -10   4   7  117.08    4.95
  10  -4  -6   66.84    2.85
 -10   4   6   67.20    2.85
  10  -4  -5   10.26    1.14
 -10   4   5   10.04    1.71
  10  -4  -4    7.36    1.01
 -10   4   4    6.05    1.01
  10  -4  -3    3.55    1.14
 -10   4   3    3.42    0.92
  10  -4  -2  219.30    7.10
 -10   4   2  218.33    7.36
  10  -4  -1  536.78   14.77
 -10   4   1  534.50   14.73
  10  -4   0  162.88    5.39
 -10   4   0  165.56    5.79
  10  -4   1   26.83    1.71
 -10   4  -1   33.31    1.80
  10  -4   2    7.01    1.18
 -10   4  -2   10.70    1.31
  10  -4   3    0.75    0.75
 -10   4  -3    2.28    0.92
  10  -4   4    3.94    1.10
 -10   4  -4    3.59    1.31
  10  -4   5   28.45    2.02
 -10   4  -5   31.38    1.84
  10  -3  -8   27.26    1.75
 -10   3   8   26.52    1.67
  10  -3  -7    2.32    0.92
 -10   3   7    1.14    0.79
  10  -3  -6    2.81    0.79
 -10   3   6    3.11    0.92
  10  -3  -5   47.21    2.41
 -10   3   5   48.13    2.50
  10  -3  -4  133.30    5.35
 -10   3   4  134.22    4.03
  10  -3  -3  123.30    4.73
 -10   3   3  123.70    4.95
  10  -3  -2  123.65    4.60
 -10   3   2  122.91    4.47
  10  -3  -1  150.30    5.22
 -10   3   1  133.82    4.82
  10  -3   0    2.94    1.01
 -10   3   0    3.51    1.10
  10  -3   1    1.45    0.88
 -10   3  -1    1.14    0.83
  10  -3   2  114.89    4.16
 -10   3  -2  117.47    4.03
  10  -3   3   40.63    2.32
 -10   3  -3   38.49    2.02
  10  -3   4    2.28    0.75
 -10   3  -4    1.93    0.88
  10  -3   5   -0.22    0.61
 -10   3  -5    0.13    0.96
  10  -2  -7    7.32    1.01
 -10   2   7    7.71    1.01
  10  -2  -6   40.28    2.10
 -10   2   6   45.85    2.32
  10  -2  -5  332.56    9.95
 -10   2   5  351.23   11.88
  10  -2  -4  365.08   10.52
 -10   2   4  386.25   12.93
  10  -2  -3  145.09    5.00
 -10   2   3  161.83   12.71
  10  -2  -2    4.08    0.92
 -10   2   2    5.30    1.05
  10  -2  -1    1.80    0.83
 -10   2   1    1.93    0.96
  10  -2   0   13.89    1.27
 -10   2   0   12.80    1.27
  10  -2   1   24.46    1.58
 -10   2  -1   24.63    1.45
  10  -2   2  169.98    5.83
 -10   2  -2  165.82    5.39
  10  -2   3  108.44    4.25
 -10   2  -3  102.70    3.86
  10  -2   4    1.23    0.88
 -10   2  -4    0.13    0.70
  10  -1  -6   15.30    1.10
 -10   1   6   16.39    1.27
  10  -1  -5   56.06    2.28
 -10   1   5   61.80    2.63
  10  -1  -4   92.49    3.68
 -10   1   4   87.36    3.86
  10  -1  -3    1.23    0.70
 -10   1   3    2.37    0.96
  10  -1  -2    4.25    0.88
 -10   1   2    6.18    0.83
  10  -1  -1   19.86    1.23
 -10   1   1   21.00    1.36
  10  -1   0   38.79    1.97
 -10   1   0   35.59    1.71
  10  -1   1    9.77    1.01
 -10   1  -1    8.90    1.10
  10  -1   2    4.87    0.88
 -10   1  -2    4.16    0.83
  10  -1   3   15.65    1.18
 -10   1  -3   16.39    1.31
  10   0  -5   11.57    1.01
 -10   0   5   11.18    0.96
  10   0  -4    7.45    0.70
 -10   0   4    4.43    0.75
  10   0  -3   14.95    1.01
 -10   0   3   12.93    1.05
  10   0  -2   25.73    1.31
 -10   0   2   22.62    1.27
  10   0  -1   72.63    3.11
 -10   0   1   80.61    3.16
  10   0   0    3.73    0.66
 -10   0   0    4.43    0.75
  10   0   1    7.67    0.88
 -10   0  -1    8.15    0.83
  11  -8  -3    1.27    0.96
 -11   8   3    2.54    0.96
  11  -8  -2    2.89    1.14
 -11   8   2    0.75    0.92
  11  -8  -1    2.02    0.96
 -11   8   1    2.15    1.10
  11  -8   0   46.73   10.48
 -11   8   0   41.64    8.68
  11  -8   1  114.67   12.62
 -11   8  -1  133.34   13.28
  11  -7  -4    0.61    0.96
 -11   7   4    1.93    0.96
  11  -7  -3   21.17    1.80
 -11   7   3   26.26    1.80
  11  -7  -2   33.01    2.02
 -11   7   2   31.25    1.88
  11  -7  -1  357.28   11.40
 -11   7   1  349.61   11.00
  11  -7   0  177.04    6.18
 -11   7   0  194.84    6.71
  11  -7   1   81.09    3.68
 -11   7  -1   78.24    3.42
  11  -7   2   19.29    1.45
 -11   7  -2   22.35    1.71
  11  -6  -5    1.27    0.92
 -11   6   5    1.93    1.01
  11  -6  -4    6.66    1.14
 -11   6   4    3.29    1.40
  11  -6  -3  191.86    6.75
 -11   6   3  206.23    5.83
  11  -6  -2  486.63   14.25
 -11   6   2  482.07   17.62
  11  -6  -1  172.13    6.31
 -11   6   1  161.70    5.74
  11  -6   0   48.35    2.41
 -11   6   0   48.08    2.45
  11  -6   1   18.06    1.45
 -11   6  -1   16.70    1.45
  11  -6   2    0.35    1.05
 -11   6  -2    0.35    1.14
  11  -6   3   16.44    1.58
 -11   6  -3   15.34    1.36
  11  -5  -5  107.04    4.47
 -11   5   5  107.65    4.51
  11  -5  -4   82.49    3.77
 -11   5   4   68.73    3.11
  11  -5  -3   64.13    2.85
 -11   5   3   51.46    2.72
  11  -5  -2   19.37    1.49
 -11   5   2   21.00    1.71
  11  -5  -1    0.79    0.92
 -11   5   1    0.88    1.05
  11  -5   0    0.92    1.10
 -11   5   0    2.24    1.14
  11  -5   1   67.59    2.76
 -11   5  -1   74.21    3.11
  11  -5   2   44.31    2.37
 -11   5  -2   39.36    2.24
  11  -5   3   15.39    1.49
 -11   5  -3   14.33    1.36
  11  -4  -5  100.16    4.03
 -11   4   5   88.63    3.86
  11  -4  -4    5.52    1.10
 -11   4   4    4.51    1.40
  11  -4  -3   14.46    1.40
 -11   4   3   15.78    1.40
  11  -4  -2    1.27    0.92
 -11   4   2    1.71    0.96
  11  -4  -1   21.17    1.53
 -11   4   1   19.81    1.62
  11  -4   0   86.48    3.33
 -11   4   0   86.88    3.59
  11  -4   1  155.91    5.83
 -11   4  -1  152.58    5.74
  11  -4   2   77.36    3.33
 -11   4  -2   75.83    3.02
  11  -3  -4   27.26    1.75
 -11   3   4   24.33    2.02
  11  -3  -3   38.13    1.97
 -11   3   3   37.35    2.02
  11  -3  -2   89.99    3.55
 -11   3   2   88.72    3.68
  11  -3  -1   56.68    2.63
 -11   3   1   61.32    3.33
  11  -3   0    4.30    0.88
 -11   3   0    4.03    0.96
  11  -3   1   30.81    2.10
 -11   3  -1   32.13    2.02
  11  -2  -3   38.31    2.54
 -11   2   3   39.05    3.55
  11  -2  -2   28.97    1.93
 -11   2   2   32.35    2.45
  11  -2  -1    4.21    0.83
 -11   2   1    3.29    1.18
   0   0   0    0.00    0.00
_computing_structure_solution     '<i>SHELXT-2018</i>(Sheldrick, 2018)'
;
_shelx_hkl_checksum     96227
_shelx_res_file
;
TITL Ni-butyl-merged_a.res in P-1
    Ni-butyl-merged_a.res
    created by SHELXL-2019/3 at 16:15:56 on 14-Jan-2026
REM Old TITL Ni-butyl-merged in P-1
REM SHELXT solution in P-1: R1 0.251, Rweak 0.017, Alpha 0.044
REM <I/s>   0.000 for    0 systematic absences,  Orientation as input
REM Formula found by SHELXT:  C26 N6 Ni
CELL  0.70000   8.2510   8.4230  10.0970   92.572   95.307  117.488
ZERR    1.000   0.0016   0.0017   0.0020    0.030    0.030    0.030
LATT  1
SFAC C H N O NI CL
DISP $C  0.00328  0.00164 10.97952!source kissel
DISP $H -0.00002  0.00000  0.66613!source kissel
DISP $N  0.00639  0.00331 18.70527!source kissel
DISP $O  0.01101  0.00602 30.81649!source kissel
DISP $NI  0.34470  1.09127 4371.88213!source kissel
DISP $CL  0.14724  0.15630 639.87809!source kissel
UNIT 16 38 6 8 1 2
SIZE 0.080 0.060 0.010
TEMP -53
EQIV $2 x, y-1, z
HTAB N1 O1_$2
EQIV $1 -x+1, -y+1, -z+1
HTAB N1 O4_$1
HTAB N2 O3_$1
EQIV $3 -x+1, -y+1, -z+2
HTAB C3 O2_$3
HTAB C5 O2
HTAB C6 O1_$2
EQIV $4 -x, -y+1, -z+1
HTAB C7 O3_$4
CONN N1 O4 3.0
ACTA
LIST 4
L.S. 10
BOND
REM LIST 6
FMAP 2
PLAN 20
WGHT    0.099900    0.093400
FVAR       1.43795
NI1   5    0.500000    0.500000    0.500000    10.50000    0.02951    0.03165 =
         0.03204    0.00361    0.00520    0.02014
N1    3    0.428728    0.352675    0.647454    11.00000    0.03609    0.03765 =
         0.03682    0.00829    0.01004    0.02592
AFIX  13
H1    2    0.456229    0.251823    0.628789    11.00000   -1.50000
AFIX   0
N2    3    0.758188    0.619877    0.572709    11.00000    0.03127    0.03510 =
         0.04012    0.00344    0.00275    0.02136
AFIX  13
H2    2    0.808852    0.537674    0.549442    11.00000   -1.20000
AFIX   0
C1    1    0.767802   -0.006133    0.982928    11.00000    0.05871    0.05981 =
         0.05165    0.01341    0.00988    0.03865
AFIX 137
H1A   2    0.835113   -0.074717    0.979837    11.00000   -1.50000
H1B   2    0.638215   -0.084755    0.953240    11.00000   -1.50000
H1C   2    0.782480    0.045415    1.073839    11.00000   -1.50000
AFIX   0
C2    1    0.842326    0.143635    0.891915    11.00000    0.05265    0.06555 =
         0.05136    0.01718    0.01190    0.04269
AFIX  23
H2A   2    0.827911    0.090796    0.800375    11.00000   -1.20000
H2B   2    0.974238    0.220040    0.920404    11.00000   -1.20000
AFIX   0
C3    1    0.744964    0.259178    0.893046    11.00000    0.05403    0.05872 =
         0.03847    0.01019    0.00939    0.03927
AFIX  23
H3A   2    0.611501    0.180816    0.878160    11.00000   -1.20000
H3B   2    0.775161    0.326538    0.981259    11.00000   -1.20000
AFIX   0
C4    1    0.798379    0.390122    0.787472    11.00000    0.04550    0.05634 =
         0.03831    0.00912    0.00631    0.03570
AFIX  23
H4A   2    0.933003    0.458707    0.796080    11.00000   -1.20000
H4B   2    0.755647    0.322150    0.698952    11.00000   -1.20000
AFIX   0
C5    1    0.524728    0.439066    0.784871    11.00000    0.04593    0.05504 =
         0.03597    0.00584    0.00843    0.03588
AFIX  23
H5A   2    0.491830    0.533258    0.809882    11.00000   -1.20000
H5B   2    0.479571    0.348424    0.848515    11.00000   -1.20000
AFIX   0
C6    1    0.225195    0.271854    0.643375    11.00000    0.03467    0.04197 =
         0.05084    0.01582    0.01568    0.02506
AFIX  23
H6A   2    0.191040    0.359483    0.681686    11.00000   -1.20000
H6B   2    0.178746    0.166550    0.694201    11.00000   -1.20000
AFIX   0
C7    1    0.146879    0.218091    0.498284    11.00000    0.02960    0.03654 =
         0.05669    0.00961    0.00524    0.01824
AFIX  23
H7A   2    0.168898    0.120508    0.462803    11.00000   -1.20000
H7B   2    0.013827    0.176938    0.487386    11.00000   -1.20000
AFIX   0
C8    1    0.803049    0.667121    0.721040    11.00000    0.04496    0.04304 =
         0.04066   -0.00270   -0.00228    0.02597
AFIX  23
H8A   2    0.937104    0.725037    0.744424    11.00000   -1.20000
H8B   2    0.761373    0.754607    0.746459    11.00000   -1.20000
AFIX   0
CL1   6    0.331080    0.797161    0.651062    11.00000    0.04472    0.04461 =
         0.03778   -0.00001    0.00443    0.03316
O1    4    0.322159    0.962423    0.667786    11.00000    0.06603    0.04462 =
         0.06687    0.00339    0.01033    0.03897
O2    4    0.319040    0.721953    0.775959    11.00000    0.11245    0.08266 =
         0.05119    0.02002    0.01848    0.06624
O3    4    0.175283    0.669846    0.558182    11.00000    0.06491    0.07356 =
         0.07201   -0.02796   -0.01927    0.05027
N3    3    0.721666    0.516800    0.796600    11.00000    0.04539    0.05054 =
         0.03579    0.00219    0.00122    0.03228
O4    4    0.497740    0.823259    0.602794    11.00000    0.05442    0.08393 =
         0.08497    0.00008    0.02365    0.04436
REM <hkl>
REM Ni-butyl-merged_a.hkl
REM </hkl>
HKLF 4
REM  Ni-butyl-merged_a.res in P-1
REM wR2 = 0.1472, GooF = S = 1.177, Restrained GooF = 1.177 for all data
REM R1 = 0.0575 for 3287 Fo > 4sig(Fo) and 0.0607 for all 3509 data
REM 152 parameters refined using 0 restraints
END
WGHT      0.1000      0.0936
REM Highest difference peak  0.470,  deepest hole -1.805,  1-sigma level  0.234
Q1    1   1.0952  0.3480  0.8611  11.00000  0.05    0.47
Q2    1   0.1974  0.4423  0.8134  11.00000  0.05    0.46
Q3    1   1.2164  0.3763  0.9012  11.00000  0.05    0.45
Q4    1   0.6841 -0.2432  1.0390  11.00000  0.05    0.44
Q5    1   0.7408 -0.2981  1.0421  11.00000  0.05    0.43
Q6    1   1.1779  0.2984  0.8981  11.00000  0.05    0.43
Q7    1   0.7880 -0.2416  1.1040  11.00000  0.05    0.42
Q8    1   0.4743  0.0418  0.8778  11.00000  0.05    0.40
Q9    1   0.6463  0.8007  0.7862  11.00000  0.05    0.40
Q10   1   0.4042  0.9485  0.8288  11.00000  0.05    0.40
Q11   1   1.0724  0.4009  0.8229  11.00000  0.05    0.39
Q12   1   0.7218  0.3748  0.6088  11.00000  0.05    0.39
Q13   1   0.2949  0.7630  0.4593  11.00000  0.05    0.38
Q14   1   1.0588  0.2272  0.8463  11.00000  0.05    0.38
Q15   1   0.4717  0.1020  0.9332  11.00000  0.05    0.37
Q16   1  -0.0163  0.3164  0.6434  11.00000  0.05    0.37
Q17   1   0.7645  0.8674  0.7382  11.00000  0.05    0.37
Q18   1   0.5559  0.7012  0.7454  11.00000  0.05    0.37
Q19   1   0.2570  0.3041  0.8525  11.00000  0.05    0.36
Q20   1   0.7992  0.3412  0.6171  11.00000  0.05    0.35
;
_shelx_res_checksum     78696
