# Supplementary material for: Crystal structure of trans-(1,8-dibutyl-1,3,6,8,10,13-hexa­aza­cyclo­tetra­decane-κ4N3,N6,N10,N13)bis­(perchlorato-κO)nickel(II) from synchrotron data
Source: Acta Crystallogr E Crystallogr Commun. 2026 Feb 24;82(Pt 3):297–9. doi: 10.1107/S2056989026001817 (PMC12961673; doi:10.1107/S2056989026001817)
Supplement: Supplementary file 2 [file e-82-00297-Isup2.hkl]

#
# h,k,l, Fc-squared, Fo-squared, sigma(Fo-squared), status flag
#
data_I
_shelx_title ' Ni-butyl-merged_a.res in P-1'
_shelx_refln_list_code          4
_shelx_F_calc_maximum       97.04
_exptl_crystal_F_000       302.00
_reflns_d_resolution_high  0.7102

loop_
 _space_group_symop_operation_xyz
 'x, y, z'
 '-x, -y, -z'

_cell_length_a     8.2510
_cell_length_b     8.4230
_cell_length_c    10.0970
_cell_angle_alpha  92.572
_cell_angle_beta   95.307
_cell_angle_gamma 117.488

_shelx_F_squared_multiplier     1.000

loop_
 _refln_index_h
 _refln_index_k
 _refln_index_l
 _refln_F_squared_calc
 _refln_F_squared_meas
 _refln_F_squared_sigma
 _refln_observed_status
   1   0   0       3711.01       1623.63       165.34 o
   2   0   0       2621.31       1716.05       196.20 o
   3   0   0       1361.38       1283.87        24.95 o
   4   0   0       1085.93       1116.74        43.66 o
   5   0   0        278.12        264.43         4.60 o
   6   0   0        544.25        561.77         9.02 o
   7   0   0        145.22        148.64         3.28 o
   8   0   0         14.49         12.44         0.50 o
   9   0   0          0.96          0.76         0.26 o
  10   0   0          1.78          1.97         0.24 o
 -10   1   0         19.74         17.91         0.77 o
  -9   1   0         55.58         57.59         1.52 o
  -8   1   0          8.67         13.65         0.57 o
  -7   1   0         14.09         11.91         0.54 o
  -6   1   0          1.55          2.51         0.32 o
  -5   1   0        722.51        690.51        10.72 o
  -4   1   0       3625.23       3294.89        83.65 o
  -3   1   0       2246.73       2013.35        28.54 o
  -2   1   0         46.33         36.99         2.41 o
  -1   1   0         20.09         27.88         0.69 o
   0   1   0       1730.10        891.97        17.69 o
   1   1   0       3107.68       1179.38        24.71 o
   2   1   0       1855.83       1201.07       125.33 o
   3   1   0        779.21        716.45        10.70 o
   4   1   0         40.73         43.23         1.01 o
   5   1   0         43.94         48.33         2.58 o
   6   1   0         16.86         22.47         0.80 o
   7   1   0        172.02        191.53         3.64 o
   8   1   0         57.32         58.30         1.37 o
   9   1   0         13.57         13.74         0.47 o
 -10   2   0          6.76          6.46         0.43 o
  -9   2   0         88.93         95.21         2.12 o
  -8   2   0        152.96        185.48         3.71 o
  -7   2   0         55.55         65.38         1.57 o
  -6   2   0          3.01          4.62         0.39 o
  -5   2   0        322.74        350.89         6.74 o
  -4   2   0        400.28        359.61         6.03 o
  -3   2   0        398.92        335.37         5.49 o
  -2   2   0       3978.12       2468.11        63.44 o
  -1   2   0       2262.40       1642.18        24.25 o
   0   2   0        494.10        402.41         5.99 o
   1   2   0          1.40          0.63         0.09 o
   2   2   0         95.96         84.96         1.55 o
   3   2   0        276.83        241.40         4.28 o
   4   2   0        478.33        482.14         8.00 o
   5   2   0         88.77         90.45         1.83 o
   6   2   0          2.08          1.70         0.19 o
   7   2   0         15.57         16.73         0.84 o
   8   2   0         13.28         13.52         0.41 o
   9   2   0         24.82         16.14         0.77 o
 -11   3   0          2.09          2.02         0.31 o
 -10   3   0          1.73          1.56         0.36 o
  -9   3   0         85.80         92.50         2.26 o
  -8   3   0        173.43        202.70        10.24 o
  -7   3   0         66.17         72.66         1.86 o
  -6   3   0       1098.56       1137.58        17.37 o
  -5   3   0       1891.27       1909.35        40.13 o
  -4   3   0        102.13         93.03         4.01 o
  -3   3   0          6.38          7.62         0.38 o
  -2   3   0       6269.82       3779.79        91.83 o
  -1   3   0       2191.89       1570.14       151.92 o
   0   3   0        184.14        164.08         2.92 o
   1   3   0        265.54        214.93        23.87 o
   2   3   0        165.88        159.51         4.78 o
   3   3   0         85.34         83.88         2.13 o
   4   3   0        189.20        204.97         5.37 o
   5   3   0        283.16        276.14        16.65 o
   6   3   0        144.33        127.63        14.61 o
   7   3   0         16.83         19.38         0.86 o
   8   3   0         10.82         10.33         0.35 o
 -11   4   0         44.50         41.91         1.18 o
 -10   4   0         68.69         79.38         1.91 o
  -9   4   0         27.52         32.91         1.05 o
  -8   4   0          0.56          0.55         0.39 o
  -7   4   0         13.30         12.06         0.89 o
  -6   4   0        344.64        333.48         7.31 o
  -5   4   0       1165.79       1152.04        19.45 o
  -4   4   0        427.95        383.35         6.38 o
  -3   4   0        597.54        652.47        10.51 o
  -2   4   0        178.20        182.03         4.48 o
  -1   4   0        406.14        392.65        15.14 o
   0   4   0        723.68        682.50        11.07 o
   1   4   0        459.84        463.85        10.12 o
   2   4   0        148.68        145.63         3.86 o
   3   4   0          5.47          6.59         0.28 o
   4   4   0         56.88         67.23         1.83 o
   5   4   0        100.49        111.19         2.73 o
   6   4   0         22.46         20.97         0.61 o
   7   4   0         29.32         26.52         1.69 o
 -11   5   0          0.39          0.76         0.38 o
 -10   5   0        128.04        132.61         2.87 o
  -9   5   0        311.02        329.26        12.55 o
  -8   5   0         15.55         17.15         0.69 o
  -7   5   0          0.78          0.57         0.26 o
  -6   5   0         21.74         28.67         0.95 o
  -5   5   0          4.87          4.74         0.88 o
  -4   5   0        709.56        685.71        10.58 o
  -3   5   0        474.89        457.08         7.77 o
  -2   5   0         11.96         15.67         0.59 o
  -1   5   0          0.56          0.85         0.14 o
   0   5   0          3.96          4.53         0.18 o
   1   5   0         77.21         81.19         3.91 o
   2   5   0        401.80        435.82         9.36 o
   3   5   0        146.25        144.56         7.84 o
   4   5   0         47.70         52.09         2.12 o
   5   5   0         23.75         20.63         0.76 o
 -11   6   0         23.53         23.32         0.83 o
 -10   6   0          3.10          4.11         0.44 o
  -9   6   0          8.28          9.63         1.02 o
  -8   6   0        199.31        207.61         4.00 o
  -7   6   0        391.10        424.90         7.62 o
  -6   6   0        209.18        202.30         3.73 o
  -5   6   0          3.75          4.86         0.87 o
  -4   6   0         52.71         54.82         1.81 o
  -3   6   0        178.13        178.01         5.00 o
  -2   6   0        613.85        653.55        10.64 o
  -1   6   0        462.41        469.15         8.09 o
   0   6   0        347.62        362.26         6.12 o
   1   6   0         35.69         33.51         0.99 o
 -11   7   0         95.37         89.78         4.30 o
 -10   7   0         61.71         63.94         2.52 o
  -9   7   0          0.78          0.30         0.64 o
  -8   7   0         25.57         28.82         2.65 o
  -7   7   0          1.59          0.71         0.41 o
  -6   7   0        221.55        244.94         4.38 o
  -5   7   0        430.99        434.70         7.27 o
  -4   7   0         86.95         74.59         3.58 o
  -3   7   0          2.74          3.15         0.28 o
  -2   7   0          1.83          1.85         0.20 o
  -1   7   0         59.49         57.97         1.82 o
   0   7   0        254.68        260.41         4.76 o
   1   7   0        147.79        150.55         5.21 o
 -11   8   0         22.74         21.21         3.23 o
 -10   8   0         44.21         41.91         1.31 o
  -9   8   0         46.24         46.24         1.28 o
  -8   8   0         27.68         24.49         0.75 o
  -7   8   0          6.56          6.16         0.45 o
  -6   8   0          9.02          9.77         0.49 o
  -5   8   0          8.91          9.61         1.82 o
  -4   8   0        419.62        461.81        10.87 o
  -3   8   0        217.88        236.27         4.20 o
  -2   8   0          2.99          3.41         0.23 o
  -1   8   0         29.80         31.09         0.86 o
   0   8   0         29.68         28.72         1.40 o
 -10   9   0          3.06          2.63         0.40 o
  -9   9   0         26.00         25.13         2.14 o
  -8   9   0        270.07        285.23         5.98 o
  -7   9   0        148.26        161.40         3.62 o
  -6   9   0          2.76          2.69         0.37 o
  -5   9   0         74.43         81.66         2.82 o
  -4   9   0        106.70        121.55         2.42 o
  -3   9   0         20.11         22.52         0.69 o
  -2   9   0         77.69         85.02         3.22 o
  -1   9   0         80.96         80.45         1.79 o
 -10  10   0          9.70          7.57         0.56 o
  -9  10   0          0.52          0.69         0.40 o
  -8  10   0         34.48         34.98         1.00 o
  -7  10   0        122.06        130.04         3.52 o
  -6  10   0        140.48        165.45        22.80 o
  -5  10   0        116.69        141.55         2.83 o
  -4  10   0          6.11          7.62         0.37 o
  -3  10   0          2.91          3.22         0.25 o
  -2  10   0         10.78         11.66         0.45 o
  -1  10   0         33.24         26.10         1.13 o
  -8  11   0         11.01         10.25         0.59 o
  -7  11   0         24.43         24.87         0.80 o
  -6  11   0        102.83        109.51         2.35 o
  -5  11   0        107.24        114.10         4.59 o
  -4  11   0         21.56         24.44         0.74 o
  -3  11   0          6.99          6.10         0.27 o
  -2  11   0          0.16          0.10         0.12 o
   2 -11   1          0.28          0.22         0.07 o
   3 -11   1          0.24          0.40         0.13 o
   4 -11   1         16.38         16.00         0.50 o
   5 -11   1        117.61        129.78         3.04 o
   6 -11   1         67.40         73.76         1.82 o
   7 -11   1          0.29          0.01         0.30 o
   8 -11   1          1.76          1.57         0.34 o
   1 -10   1         55.38         42.79         2.04 o
   2 -10   1         58.77         61.58         1.33 o
   3 -10   1          0.21          0.19         0.17 o
   4 -10   1          1.03          0.82         0.28 o
   5 -10   1         98.05        118.81         2.51 o
   6 -10   1         57.43         65.64         1.75 o
   7 -10   1         63.10         73.85         1.72 o
   8 -10   1        259.96        286.63         5.23 o
   9 -10   1         88.77         81.48         3.13 o
   1  -9   1         42.22         39.25         0.91 o
   2  -9   1         52.74         63.20         1.57 o
   3  -9   1         69.47         80.92         1.75 o
   4  -9   1        293.65        356.50         7.59 o
   5  -9   1         48.93         55.09         1.45 o
   6  -9   1          4.37          6.52         0.46 o
   7  -9   1        166.84        182.24         3.55 o
   8  -9   1        308.48        325.25         6.26 o
   9  -9   1         98.94        103.53         2.32 o
  10  -9   1         47.40         44.89         1.33 o
   0  -8   1         42.46         47.04         3.57 o
   1  -8   1         12.01         14.70         0.51 o
   2  -8   1          0.58          0.72         0.29 o
   3  -8   1        422.95        483.66        17.97 o
   4  -8   1        432.71        504.50         8.72 o
   5  -8   1        107.63        123.04         2.37 o
   6  -8   1         51.71         54.29         1.32 o
   7  -8   1         30.71         29.40         0.91 o
   8  -8   1         20.91         21.62         0.82 o
   9  -8   1         29.52         31.41         0.98 o
  10  -8   1         62.68         60.81         1.68 o
  11  -8   1         69.29         60.08         4.51 o
   0  -7   1        708.84        790.43        19.94 o
   1  -7   1         27.72         29.49         0.85 o
   2  -7   1          1.13          1.36         0.23 o
   3  -7   1        511.20        549.39         8.83 o
   4  -7   1         92.93         95.56         2.03 o
   5  -7   1         72.34         82.38         6.49 o
   6  -7   1        763.42        796.71        11.81 o
   7  -7   1        314.55        306.30         5.67 o
   8  -7   1          7.86          9.17         0.55 o
   9  -7   1          0.45          1.03         0.34 o
  10  -7   1          2.58          2.97         0.51 o
  11  -7   1         43.31         38.49         1.21 o
  -1  -6   1         46.14         45.30         2.35 o
   0  -6   1         21.68         21.76         0.64 o
   1  -6   1        223.24        232.31         5.59 o
   2  -6   1       1130.24       1220.78        29.63 o
   3  -6   1        751.13        765.49        11.95 o
   4  -6   1         50.24         50.44         1.21 o
   5  -6   1          6.92          9.63         0.57 o
   6  -6   1         52.39         59.69         1.37 o
   7  -6   1        221.57        236.24         4.99 o
   8  -6   1        197.39        211.98        12.35 o
   9  -6   1        196.92        196.97         3.97 o
  10  -6   1         60.70         63.23         1.62 o
  11  -6   1          8.48          8.42         0.50 o
  -1  -5   1        299.01        299.86         7.52 o
   0  -5   1         35.65         31.06         0.76 o
   1  -5   1          5.28          5.80         0.29 o
   2  -5   1         22.94         24.54         0.72 o
   3  -5   1         59.06         54.16         1.21 o
   4  -5   1        661.38        662.71        10.32 o
   5  -5   1        206.52        214.03         4.05 o
   6  -5   1          1.03          1.39         0.33 o
   7  -5   1         11.66         10.94         3.19 o
   8  -5   1          1.17          1.63         0.40 o
   9  -5   1        113.21        120.32         3.71 o
  10  -5   1        155.99        164.91         5.64 o
  11  -5   1         37.15         34.17         1.60 o
  -7  -4   1          6.82          6.08         0.22 o
  -6  -4   1        108.00        105.05         2.56 o
  -5  -4   1        162.96        150.89         5.64 o
  -4  -4   1          2.89          3.60         0.28 o
  -2  -4   1        545.48        539.91        20.18 o
  -1  -4   1         73.87         74.08         2.28 o
   0  -4   1        145.26        124.80         2.63 o
   1  -4   1       1687.39       1586.70        23.11 o
   2  -4   1         79.95         69.47         1.56 o
   3  -4   1          3.75          2.50         0.29 o
   4  -4   1         80.17         89.50         2.00 o
   5  -4   1         90.18         83.69         3.75 o
   6  -4   1        364.16        341.86         5.98 o
   7  -4   1        344.52        349.53         6.63 o
   8  -4   1         57.79         64.30         1.56 o
   9  -4   1          6.31          5.78         0.53 o
  10  -4   1         14.52         14.63         1.57 o
  11  -4   1         72.93         74.59         1.98 o
  -8  -3   1          4.15          2.96         0.31 o
  -7  -3   1          8.11          8.93         0.31 o
  -6  -3   1         72.31         74.69         1.61 o
  -5  -3   1        182.35        184.83         3.43 o
  -4  -3   1        305.35        299.36         5.09 o
  -3  -3   1        172.80        156.97         2.87 o
  -2  -3   1        138.71        118.50         3.03 o
  -1  -3   1        344.76        319.34         7.56 o
   0  -3   1         20.43         18.77         0.75 o
   1  -3   1        177.23        147.59         2.68 o
   2  -3   1        446.96        382.84         6.09 o
   3  -3   1         82.79         62.57         1.57 o
   4  -3   1        870.84        790.85        14.76 o
   5  -3   1        201.81        192.61         8.38 o
   6  -3   1         21.62         19.71         1.30 o
   7  -3   1        419.82        414.52         6.91 o
   8  -3   1        740.56        792.94        21.01 o
   9  -3   1         16.48         17.69         0.68 o
  10  -3   1          0.86          0.62         0.29 o
  11  -3   1         17.96         15.24         0.70 o
  -9  -2   1         33.10         23.93         0.66 o
  -8  -2   1         26.49         27.47         0.72 o
  -7  -2   1         41.12         46.39         1.75 o
  -6  -2   1         14.29         15.88         0.49 o
  -5  -2   1          0.32          0.33         0.17 o
  -4  -2   1        125.62        136.53         2.61 o
  -3  -2   1        228.58        205.23         4.21 o
  -2  -2   1         95.78         84.59         1.80 o
  -1  -2   1         35.83         31.96         1.18 o
   0  -2   1       1292.17        924.53       148.35 o
   1  -2   1        759.07        620.64         9.29 o
   2  -2   1        534.61        513.87         8.86 o
   3  -2   1         84.00         71.05         2.63 o
   4  -2   1        203.04        175.11         3.24 o
   5  -2   1        449.04        421.11         7.11 o
   6  -2   1         23.12         22.81         0.86 o
   7  -2   1         17.29         18.14         1.04 o
   8  -2   1        163.20        188.84         3.55 o
   9  -2   1        131.15        145.30         2.96 o
  10  -2   1         12.04         11.87         0.52 o
  -9  -1   1          0.34          0.52         0.20 o
  -8  -1   1         75.71         73.23         2.25 o
  -7  -1   1        291.25        301.43         7.19 o
  -6  -1   1        209.78        241.13         4.35 o
  -5  -1   1         29.68         32.24         0.85 o
  -4  -1   1         63.16         71.30         1.64 o
  -3  -1   1          0.68          1.96         0.16 o
  -2  -1   1        413.67        397.72        10.40 o
  -1  -1   1       1386.69       1175.94       120.77 o
   0  -1   1       3915.51       1335.03        30.22 o
   1  -1   1        102.86        100.69         2.27 o
   2  -1   1       1537.18       1280.61        38.71 o
   3  -1   1        373.84        383.99         6.33 o
   4  -1   1       1475.30       1497.53        21.35 o
   5  -1   1        662.79        627.94         9.89 o
   6  -1   1        314.68        328.96         5.58 o
   7  -1   1          4.09          6.32         0.39 o
   8  -1   1          2.08          2.01         0.31 o
   9  -1   1         29.78         33.89         0.94 o
  10  -1   1          4.25          4.54         0.36 o
 -10   0   1         41.66         37.13         1.93 o
  -9   0   1         13.79         16.28         1.47 o
  -8   0   1          1.28          1.16         0.25 o
  -7   0   1         15.24         13.04         0.52 o
  -6   0   1        310.73        313.88         5.58 o
  -5   0   1        959.45        880.95        15.07 o
  -4   0   1       1000.33        893.41        14.02 o
  -3   0   1        119.13        106.03         2.22 o
  -2   0   1        622.24        561.45         8.91 o
  -1   0   1       1207.19        933.75        73.85 o
   0   0   1       5908.45       2289.51       347.35 o
   1   0   1       2303.05       1438.93        84.00 o
   2   0   1       4226.79       2604.26       129.49 o
   3   0   1       1424.55       1390.54        19.84 o
   4   0   1         46.74         29.46         1.75 o
   5   0   1          1.22          1.05         0.58 o
   6   0   1        431.75        470.44         7.58 o
   7   0   1        216.57        244.82         4.41 o
   8   0   1         54.87         51.44         1.28 o
   9   0   1          0.24          0.35         0.21 o
  10   0   1          4.37          3.84         0.29 o
 -10   1   1         11.09          9.86         0.44 o
  -9   1   1         90.94         91.25         2.83 o
  -8   1   1        113.61        130.13         2.69 o
  -7   1   1          0.64          1.10         0.28 o
  -6   1   1         78.48         84.32         2.02 o
  -5   1   1          3.37          1.70         0.27 o
  -4   1   1       1031.13        900.83        15.25 o
  -3   1   1       1869.05       1620.03        40.90 o
  -2   1   1        197.63        164.67         2.95 o
  -1   1   1       2541.84        106.13       642.83 o
   0   1   1        176.88        145.96         2.33 o
   1   1   1       2118.99       1033.45       129.89 o
   2   1   1        645.06        563.79         8.64 o
   3   1   1       3882.82       2993.46        94.62 o
   4   1   1        294.22        293.78         5.08 o
   5   1   1        199.90        198.42         3.65 o
   6   1   1         44.40         44.27         1.17 o
   7   1   1         34.51         39.89         1.03 o
   8   1   1         54.77         56.40         1.33 o
   9   1   1          5.38          5.85         0.31 o
 -11   2   1          1.61          1.91         0.33 o
 -10   2   1          1.10          0.90         0.30 o
  -9   2   1         17.54         16.78         0.75 o
  -8   2   1        273.11        300.67         5.58 o
  -7   2   1        248.24        269.64         4.78 o
  -6   2   1        156.22        172.49         3.27 o
  -5   2   1        959.87        935.74        14.51 o
  -4   2   1         18.80         18.83         0.61 o
  -3   2   1        127.46        119.27         2.47 o
  -2   2   1       9416.90       4616.65       209.97 o
  -1   2   1       8612.04       3844.15       277.31 o
   0   2   1         38.93         41.60         1.59 o
   1   2   1         69.33         84.68         1.57 o
   2   2   1          6.41          9.02         0.68 o
   3   2   1         91.10         85.93         1.76 o
   4   2   1        428.17        426.37        17.47 o
   5   2   1         75.38         85.81         1.86 o
   6   2   1         22.93         22.18         0.72 o
   7   2   1         16.34         15.51         0.51 o
   8   2   1          1.58          1.98         0.28 o
   9   2   1          4.74          2.43         0.24 o
 -11   3   1         32.50         28.32         1.12 o
 -10   3   1         61.72         68.62         3.99 o
  -9   3   1          2.86          3.46         0.41 o
  -8   3   1          2.30          2.93         0.40 o
  -7   3   1        486.46        482.42         7.85 o
  -6   3   1       1783.49       1767.42        25.81 o
  -5   3   1       1426.70       1381.33        20.83 o
  -4   3   1        328.70        307.48         6.75 o
  -3   3   1        408.12        408.27         6.76 o
  -2   3   1       2201.08       2166.94        34.92 o
  -1   3   1       1931.38       1565.41        23.52 o
   0   3   1       1161.10        902.63        20.02 o
   1   3   1        797.89        736.65        20.78 o
   2   3   1        285.69        303.81         6.99 o
   3   3   1         13.97         13.10         0.51 o
   4   3   1         20.82         23.22         1.53 o
   5   3   1         82.52         90.94         2.31 o
   6   3   1        106.67        114.82         2.76 o
   7   3   1         41.59         45.99         1.23 o
   8   3   1          7.38          6.17         0.30 o
 -11   4   1         11.04          9.94         0.54 o
 -10   4   1        230.60        259.05         5.04 o
  -9   4   1        191.11        228.93         4.39 o
  -8   4   1         99.64        102.03         2.37 o
  -7   4   1          1.48          2.05         0.38 o
  -6   4   1       1124.68       1067.66        16.65 o
  -5   4   1        508.34        490.86        10.31 o
  -4   4   1        229.86        165.37         3.15 o
  -3   4   1       1245.84       1152.10        17.64 o
  -2   4   1         10.85         11.25         0.59 o
  -1   4   1         51.10         54.00         2.67 o
   0   4   1         61.95         64.32         1.38 o
   1   4   1        231.51        224.60        10.06 o
   2   4   1        575.58        585.68        11.95 o
   3   4   1        116.38        136.25         3.45 o
   4   4   1          1.76          1.54         0.16 o
   5   4   1          6.75          8.75         0.35 o
   6   4   1         24.34         26.25         0.81 o
   7   4   1         20.18         18.80         0.99 o
 -11   5   1          0.15          0.40         0.33 o
 -10   5   1         85.45         85.83         2.06 o
  -9   5   1        134.39        146.57         3.05 o
  -8   5   1        260.75        284.05         5.24 o
  -7   5   1        721.38        739.88        11.79 o
  -6   5   1         31.45         29.24         0.95 o
  -5   5   1        192.80        181.04         4.42 o
  -4   5   1        301.22        304.10         6.33 o
  -3   5   1       1679.33       1679.18        30.52 o
  -2   5   1        714.40        703.29        11.05 o
  -1   5   1        112.80        114.88         2.28 o
   0   5   1          3.02          2.93         0.18 o
   1   5   1          1.11          1.07         0.17 o
   2   5   1         79.47         82.58         2.70 o
   3   5   1        236.10        258.87         7.88 o
   4   5   1        198.88        192.87         4.50 o
   5   5   1         20.87         20.14         0.64 o
   6   5   1          0.58          0.65         0.12 o
 -11   6   1         81.20         80.56         2.52 o
 -10   6   1          4.95          5.30         0.51 o
  -9   6   1          0.28          0.12         0.28 o
  -8   6   1         98.22        110.87         5.82 o
  -7   6   1        599.08        623.04        10.57 o
  -6   6   1        840.82        836.38        12.72 o
  -5   6   1        179.34        178.22         3.45 o
  -4   6   1          7.79         11.63         0.67 o
  -3   6   1          0.54          1.27         0.23 o
  -2   6   1        249.52        271.61         5.19 o
  -1   6   1        609.35        645.84        10.36 o
   0   6   1        523.42        532.02        10.76 o
   1   6   1        128.76        150.93         3.60 o
   2   6   1         11.98         15.84         0.58 o
   3   6   1         19.59         23.21         0.80 o
   4   6   1         41.46         35.38         2.14 o
 -11   7   1        180.45        170.89         3.83 o
 -10   7   1         16.09         15.80         0.74 o
  -9   7   1         16.25         16.57         6.19 o
  -8   7   1         16.31         19.65         0.76 o
  -7   7   1         57.36         55.25         1.53 o
  -6   7   1         20.96         16.88         1.10 o
  -5   7   1        284.56        310.95         5.49 o
  -4   7   1         79.14         84.74         1.81 o
  -3   7   1        148.52        148.81         2.99 o
  -2   7   1         37.19         38.66         0.99 o
  -1   7   1          6.26          7.29         0.30 o
   0   7   1         72.71         72.06         1.60 o
   1   7   1        200.50        219.12         4.79 o
   2   7   1        114.43        120.24         5.29 o
 -11   8   1          2.94          1.01         0.35 o
 -10   8   1         11.01          9.98         9.70 o
  -9   8   1         57.81         54.24         1.27 o
  -8   8   1         79.73         82.47         3.33 o
  -7   8   1          6.45          7.49         0.45 o
  -6   8   1          0.55          0.49         0.55 o
  -5   8   1         28.99         24.60         0.79 o
  -4   8   1         24.37         25.38         0.73 o
  -3   8   1         78.14         86.68         1.83 o
  -2   8   1        334.84        349.88         8.38 o
  -1   8   1        114.05        124.30         2.54 o
   0   8   1          0.58          0.55         0.17 o
   1   8   1         11.59         12.99         0.41 o
 -10   9   1          0.68          0.45         0.37 o
  -9   9   1          1.03          0.76         0.31 o
  -8   9   1         69.45         70.56         1.89 o
  -7   9   1        203.47        221.94        13.03 o
  -6   9   1         32.99         31.84         0.92 o
  -5   9   1         23.89         23.84         1.12 o
  -4   9   1         63.80         69.09         1.51 o
  -3   9   1         18.96         18.46         0.60 o
  -2   9   1         79.40         85.37         1.77 o
  -1   9   1        126.45        122.29         3.56 o
   0   9   1         34.22         32.86         0.80 o
 -10  10   1          3.46          2.37         0.84 o
  -9  10   1          6.37          5.72         0.41 o
  -8  10   1          1.45          1.77         0.37 o
  -7  10   1         15.96         16.46         0.69 o
  -6  10   1         75.55         78.57         1.89 o
  -5  10   1        145.38        163.52         3.27 o
  -4  10   1         38.04         43.06         1.30 o
  -3  10   1          0.72          1.10         0.19 o
  -2  10   1          1.20          1.11         0.16 o
  -1  10   1         15.84         13.57         0.65 o
  -8  11   1          9.71          8.22         0.58 o
  -7  11   1          3.68          2.74         0.32 o
  -6  11   1          1.82          1.35         0.31 o
  -5  11   1          4.95          4.57         0.38 o
  -4  11   1         62.72         60.65         1.45 o
  -3  11   1         53.30         46.48         2.65 o
  -2  11   1          1.99          1.44         0.16 o
   2 -11   2          5.55          3.24         1.14 o
   3 -11   2          0.18          0.18         0.23 o
   4 -11   2          0.34          0.18         0.13 o
   5 -11   2          3.76          3.97         0.74 o
   6 -11   2         69.56         70.67         1.98 o
   7 -11   2         73.82         77.32         1.84 o
   8 -11   2          0.34          0.42         0.55 o
   1 -10   2         18.51         14.83         1.48 o
   2 -10   2         64.52         56.82         1.45 o
   3 -10   2         41.17         42.58         1.08 o
   4 -10   2         16.68         17.42         0.61 o
   5 -10   2          0.86          1.14         0.28 o
   6 -10   2         19.12         21.84         1.79 o
   7 -10   2        117.27        133.00         2.74 o
   8 -10   2        294.39        337.74         6.20 o
   9 -10   2          7.65          7.32         0.68 o
   0  -9   2          0.69          1.57         0.72 o
   1  -9   2          4.16          3.18         0.17 o
   2  -9   2         20.75         20.83         0.72 o
   3  -9   2         61.10         75.32         2.89 o
   4  -9   2        180.68        212.65        24.59 o
   5  -9   2         69.45         74.68         3.98 o
   6  -9   2          2.72          3.91         0.97 o
   7  -9   2          5.78          6.12         1.30 o
   8  -9   2        118.02        129.06         3.18 o
   9  -9   2         90.20         93.53         2.12 o
  10  -9   2         35.54         30.29         2.95 o
   0  -8   2         86.49        108.87         3.72 o
   1  -8   2         10.58         11.38         0.92 o
   2  -8   2          9.32          9.62         0.40 o
   3  -8   2         52.99         67.86         2.05 o
   4  -8   2        238.92        291.00        11.31 o
   5  -8   2        208.31        237.95         4.14 o
   6  -8   2        246.85        271.80         4.78 o
   7  -8   2         87.16         95.60         2.22 o
   8  -8   2          0.36          0.43         0.33 o
   9  -8   2          1.99          2.86         0.52 o
  10  -8   2         17.07         17.58         0.76 o
  -1  -7   2         65.72         62.16         2.64 o
   0  -7   2        141.52        172.73         5.50 o
   1  -7   2        143.75        159.40         2.99 o
   2  -7   2        927.79       1020.81        15.82 o
   3  -7   2        361.47        388.68         6.55 o
   4  -7   2        163.58        182.69         4.47 o
   5  -7   2         88.02         89.54         1.90 o
   6  -7   2       1082.16       1121.98        16.93 o
   7  -7   2        432.75        480.83         8.13 o
   8  -7   2         99.94        111.85         2.59 o
   9  -7   2          9.27          9.50         0.82 o
  10  -7   2          1.11         -0.02         0.52 o
  11  -7   2         11.32         10.00         0.74 o
  -1  -6   2        128.98        140.42         4.31 o
   0  -6   2          4.73          6.74         0.21 o
   1  -6   2          0.48          0.59         0.17 o
   2  -6   2       1147.54       1250.03        18.61 o
   3  -6   2       2114.72       2063.47        29.22 o
   4  -6   2        224.24        235.75         4.48 o
   5  -6   2          3.78          3.90         0.39 o
   6  -6   2         65.82         53.90         1.83 o
   7  -6   2         81.86         86.66         2.24 o
   8  -6   2         62.18         74.12         1.78 o
   9  -6   2        158.23        165.75         5.10 o
  10  -6   2         76.28         73.09         4.40 o
  11  -6   2          0.57          0.17         0.37 o
  -2  -5   2        555.79        598.26        14.16 o
  -1  -5   2        344.41        380.40         9.02 o
   0  -5   2         36.37         30.84         0.85 o
   1  -5   2        645.96        697.80        11.23 o
   2  -5   2        105.70        133.29         4.12 o
   3  -5   2          0.87          1.15         0.25 o
   4  -5   2        511.76        474.32         7.91 o
   5  -5   2        462.75        458.15         7.43 o
   6  -5   2        245.44        255.03         4.79 o
   7  -5   2         36.15         35.31         1.68 o
   8  -5   2         56.08         54.76         1.45 o
   9  -5   2         12.54         16.75         1.02 o
  10  -5   2        130.97        143.88         3.10 o
  11  -5   2         22.33         20.24         1.20 o
  -5  -4   2         20.57         21.55         1.01 o
  -4  -4   2         54.80         62.65         2.24 o
  -3  -4   2        464.84        468.55        12.78 o
  -2  -4   2        252.10        258.64         6.59 o
  -1  -4   2          8.88          9.02         1.07 o
   0  -4   2        914.38        904.29        20.19 o
   1  -4   2       2474.22       2177.52        97.14 o
   2  -4   2        693.06        665.71        10.62 o
   3  -4   2        140.98        149.68         2.96 o
   4  -4   2        184.57        165.31         3.21 o
   5  -4   2        225.90        225.06         4.16 o
   6  -4   2        226.68        237.16         4.96 o
   7  -4   2        415.31        437.80         7.10 o
   8  -4   2        237.24        251.86         4.74 o
   9  -4   2         11.77         12.27         0.60 o
  10  -4   2          3.78          4.38         0.89 o
  11  -4   2         42.00         37.01         1.08 o
  -8  -3   2          1.27          0.70         0.15 o
  -7  -3   2         16.13         18.17         0.50 o
  -6  -3   2         48.68         51.87         1.23 o
  -5  -3   2          4.05          4.77         0.24 o
  -4  -3   2        173.95        207.91         4.29 o
  -3  -3   2        928.84        953.10        23.13 o
  -2  -3   2        309.36        260.70        10.27 o
  -1  -3   2          0.59          0.55         1.09 o
   0  -3   2        356.65        364.21         5.70 o
   1  -3   2        620.31        598.39        11.66 o
   2  -3   2        616.11        524.45        10.11 o
   3  -3   2        598.63        572.36         9.98 o
   4  -3   2         97.84         80.09         1.78 o
   5  -3   2         82.52         65.54         1.48 o
   6  -3   2         95.16         95.72         2.19 o
   7  -3   2        195.13        205.92         3.81 o
   8  -3   2        224.69        230.71         4.57 o
   9  -3   2         95.29        106.20         2.34 o
  10  -3   2         52.91         56.21         1.40 o
  -9  -2   2          2.44          2.20         0.17 o
  -8  -2   2         39.37         36.79         1.58 o
  -7  -2   2        159.76        173.91         3.09 o
  -6  -2   2          0.50          1.45         0.36 o
  -5  -2   2         20.41         21.37         0.64 o
  -4  -2   2        309.86        329.96         6.37 o
  -3  -2   2        250.66        257.11         4.57 o
  -2  -2   2         11.54          7.96         0.26 o
  -1  -2   2        727.37        494.40        26.59 o
   0  -2   2         11.42         19.65         0.75 o
   1  -2   2        796.65        684.37        10.48 o
   2  -2   2          4.21          3.40         0.23 o
   3  -2   2        330.50        319.33         6.58 o
   4  -2   2        454.71        419.53         6.89 o
   5  -2   2        152.10        134.06         4.18 o
   6  -2   2         20.50         25.09         1.38 o
   7  -2   2        112.46        118.86         2.41 o
   8  -2   2         37.25         39.27         1.07 o
   9  -2   2         19.67         21.74         0.72 o
  10  -2   2         80.52         81.13         1.91 o
  -9  -1   2          4.33          5.56         0.31 o
  -8  -1   2         36.23         38.89         1.82 o
  -7  -1   2         96.37        103.94         3.69 o
  -6  -1   2        302.79        328.40         5.42 o
  -5  -1   2        392.87        393.45        10.61 o
  -4  -1   2         67.18         64.51         3.19 o
  -3  -1   2          1.61          1.64         0.13 o
  -2  -1   2          1.30          3.08         0.15 o
  -1  -1   2        683.55        596.62        16.02 o
   0  -1   2       2144.67       1325.87        39.83 o
   1  -1   2        669.68        594.05        13.39 o
   2  -1   2        246.41        218.34         9.87 o
   3  -1   2        123.20        127.48         2.60 o
   4  -1   2         19.55         28.24         0.85 o
   5  -1   2        628.03        604.33         9.51 o
   6  -1   2       1029.39       1006.16        19.29 o
   7  -1   2        150.35        165.48         3.19 o
   8  -1   2         20.64         24.72         0.78 o
   9  -1   2         17.05         19.64         0.65 o
  10  -1   2          1.94          2.19         0.29 o
 -10   0   2         13.79         11.72         0.75 o
  -9   0   2         57.25         60.97         1.45 o
  -8   0   2         73.62         81.64         1.74 o
  -7   0   2         10.14         12.37         0.47 o
  -6   0   2         12.45         17.63         0.90 o
  -5   0   2        192.06        183.22         3.37 o
  -4   0   2        326.37        275.68         5.46 o
  -3   0   2       1744.38       1536.57        23.23 o
  -2   0   2         50.42         50.72         1.20 o
  -1   0   2       5819.89       2613.39       303.94 o
   0   0   2          8.38          8.19         0.35 o
   1   0   2       3975.63       1815.07        64.42 o
   2   0   2       2180.17       1684.41        23.50 o
   3   0   2       1445.92       1266.28        18.18 o
   4   0   2         85.02         93.30         1.89 o
   5   0   2          3.41          3.79         0.34 o
   6   0   2         84.61         98.85         2.06 o
   7   0   2        151.97        171.21         3.21 o
   8   0   2        152.37        159.80         3.04 o
   9   0   2         19.87         22.08         0.69 o
 -10   1   2          3.00          2.63         0.47 o
  -9   1   2         62.72         60.76         1.39 o
  -8   1   2        109.16        122.21         2.58 o
  -7   1   2         61.99         68.14         2.49 o
  -6   1   2          0.59          1.42         0.28 o
  -5   1   2        156.71        157.25         4.58 o
  -4   1   2        456.02        450.04         7.21 o
  -3   1   2          8.79          6.25         0.84 o
  -2   1   2       4442.63       2767.55       188.59 o
  -1   1   2       1641.30       1209.97       134.18 o
   0   1   2       3569.36       2477.75        99.14 o
   1   1   2        149.84        111.87         2.12 o
   2   1   2        293.75        318.56         5.10 o
   3   1   2        209.15        187.09         3.31 o
   4   1   2        493.21        456.85         7.44 o
   5   1   2        170.43        193.62         3.93 o
   6   1   2          9.24          9.28         0.44 o
   7   1   2          1.72          1.57         0.23 o
   8   1   2          8.56          8.31         0.38 o
   9   1   2          1.13          1.46         0.26 o
 -11   2   2         18.59         14.68         0.82 o
 -10   2   2          2.57          2.27         0.33 o
  -9   2   2          4.29          2.88         0.34 o
  -8   2   2         87.99         89.26         2.10 o
  -7   2   2        194.45        211.85         7.04 o
  -6   2   2        266.87        274.52         4.86 o
  -5   2   2        734.58        659.63        10.70 o
  -4   2   2         99.76        107.65         2.48 o
  -3   2   2        181.23        150.30         3.08 o
  -2   2   2        709.67        702.95        13.36 o
  -1   2   2       3441.54       2157.73       116.51 o
   0   2   2       1680.65       1223.99        35.03 o
   1   2   2       1012.06        860.27        65.76 o
   2   2   2        137.51        170.20         2.94 o
   3   2   2          6.71          6.41         0.28 o
   4   2   2         44.49         41.02         0.97 o
   5   2   2         71.18         84.66         2.08 o
   6   2   2        111.87        118.21         2.32 o
   7   2   2         48.89         47.48         1.17 o
   8   2   2          2.83          4.24         0.54 o
 -11   3   2         48.87         43.23         1.24 o
 -10   3   2         53.21         59.62         1.55 o
  -9   3   2         15.98         18.48         0.75 o
  -8   3   2         27.30         28.41         1.03 o
  -7   3   2          5.30          4.75         0.74 o
  -6   3   2        171.81        162.03         3.12 o
  -5   3   2       1604.37       1482.14        22.35 o
  -4   3   2       1130.62        977.94        16.62 o
  -3   3   2         75.82         73.22         1.72 o
  -2   3   2        413.99        434.89         7.07 o
  -1   3   2        336.42        338.74         5.59 o
   0   3   2        249.77        217.75         3.76 o
   1   3   2        726.50        624.47         9.66 o
   2   3   2        830.71        811.28        16.40 o
   3   3   2         45.97         57.68         1.54 o
   4   3   2         49.38         52.23         1.40 o
   5   3   2          0.30          0.26         0.11 o
   6   3   2        110.30        118.21         3.36 o
   7   3   2         22.83         25.93         0.80 o
   8   3   2          1.07          1.23         0.18 o
 -11   4   2          1.46          0.72         0.32 o
 -10   4   2         98.06        105.83         2.47 o
  -9   4   2         84.85         97.91         2.04 o
  -8   4   2         37.42         43.47         1.17 o
  -7   4   2        235.38        234.06         4.18 o
  -6   4   2          4.15          4.79         0.43 o
  -5   4   2        228.87        222.10         5.18 o
  -4   4   2       2078.24       1918.84        27.94 o
  -3   4   2       3867.94       3276.89        73.77 o
  -2   4   2          4.49          6.41         0.48 o
  -1   4   2         95.15        102.76         2.12 o
   0   4   2         58.37         48.86         2.56 o
   1   4   2          7.35          5.27         0.24 o
   2   4   2        425.21        443.96        19.51 o
   3   4   2         94.72        103.00         5.18 o
   4   4   2          2.68          2.52         0.20 o
   5   4   2         14.78         16.84         0.52 o
   6   4   2          5.46          4.61         0.38 o
   7   4   2          0.11          0.06         0.13 o
 -11   5   2          9.45          9.72         0.54 o
 -10   5   2         16.03         14.89         0.68 o
  -9   5   2         20.81         21.73         0.80 o
  -8   5   2        273.42        281.87         5.05 o
  -7   5   2       1837.97       1868.13        29.92 o
  -6   5   2        860.70        851.16        17.24 o
  -5   5   2        246.11        255.48         5.03 o
  -4   5   2          2.63          7.86         0.86 o
  -3   5   2       1573.61       1609.30        26.12 o
  -2   5   2        945.63        922.73        25.37 o
  -1   5   2        638.31        572.08        17.11 o
   0   5   2        105.17        103.98         3.35 o
   1   5   2          2.56          3.28         0.21 o
   2   5   2          3.19          3.39         0.29 o
   3   5   2         24.64         27.72         1.11 o
   4   5   2         48.68         49.57         2.22 o
   5   5   2         72.35         72.59         1.92 o
   6   5   2         15.71         13.16         0.82 o
 -11   6   2        234.36        234.48         5.36 o
 -10   6   2         93.50        101.49         2.13 o
  -9   6   2          0.97          0.75         0.33 o
  -8   6   2         80.21         87.48         2.10 o
  -7   6   2        337.47        358.79         6.95 o
  -6   6   2        613.60        600.12         9.64 o
  -5   6   2       1024.09       1050.86        18.92 o
  -4   6   2        326.87        353.44         5.96 o
  -3   6   2          4.30          2.02         0.26 o
  -2   6   2          1.79          2.38         0.27 o
  -1   6   2         11.54         13.91         0.49 o
   0   6   2        520.99        500.01        10.96 o
   1   6   2        435.65        471.86        11.28 o
   2   6   2          6.30          7.76         0.37 o
   3   6   2          0.42          0.69         0.16 o
   4   6   2         15.97         16.07         0.66 o
   5   6   2          8.07          7.66         1.15 o
 -11   7   2         17.17         15.52         0.67 o
 -10   7   2         37.89         40.21         1.08 o
  -9   7   2        395.51        393.52         7.65 o
  -8   7   2        232.85        246.43         4.87 o
  -7   7   2         47.27         56.16         2.63 o
  -6   7   2         10.15          9.81         0.60 o
  -5   7   2        187.92        233.91         7.39 o
  -4   7   2        270.29        289.47         6.07 o
  -3   7   2        297.75        321.05         9.95 o
  -2   7   2         50.89         62.20         2.10 o
  -1   7   2         16.04         16.73         0.50 o
   0   7   2          4.34          4.90         0.26 o
   1   7   2         66.67         69.55         3.14 o
   2   7   2         75.90         80.54         2.12 o
   3   7   2         50.58         47.53         2.33 o
 -11   8   2          0.80          0.82         0.52 o
 -10   8   2          1.04         -0.22         0.74 o
  -9   8   2        164.04        176.91        16.80 o
  -8   8   2        311.97        355.02        26.77 o
  -7   8   2        110.53        109.61         2.52 o
  -6   8   2         23.45         23.43         0.80 o
  -5   8   2          0.69          1.06         0.30 o
  -4   8   2         22.44         24.55         1.06 o
  -3   8   2        202.08        212.18         6.27 o
  -2   8   2        167.47        180.72         3.49 o
  -1   8   2         78.96         83.41         2.01 o
   0   8   2         47.54         53.00         1.40 o
   1   8   2         26.35         29.83         1.24 o
   2   8   2          8.62          6.54         0.65 o
 -10   9   2         13.56         11.46         2.25 o
  -9   9   2          0.90          0.58         0.35 o
  -8   9   2         21.91         24.79         0.97 o
  -7   9   2        168.56        179.87         3.64 o
  -6   9   2         98.53        102.35         2.15 o
  -5   9   2         74.79         79.78         1.97 o
  -4   9   2         34.39         39.33         1.03 o
  -3   9   2         11.99         12.47         0.46 o
  -2   9   2         81.43         88.22         1.82 o
  -1   9   2         81.32         70.31         7.37 o
   0   9   2         41.77         41.36         2.17 o
   1   9   2         41.81         35.54         1.25 o
  -9  10   2          5.68          5.86         0.50 o
  -8  10   2          3.53          3.29         0.59 o
  -7  10   2          0.51          0.98         0.32 o
  -6  10   2         23.90         24.47         1.11 o
  -5  10   2        106.37        124.52         2.64 o
  -4  10   2        140.87        156.55         3.19 o
  -3  10   2         33.03         36.78         0.96 o
  -2  10   2          1.22          1.72         0.18 o
  -1  10   2          7.64          7.48         0.31 o
   0  10   2         20.71         13.40         0.42 o
  -8  11   2        125.02        103.21         4.50 o
  -7  11   2          2.72          2.56         0.40 o
  -6  11   2          0.16          0.22         0.23 o
  -5  11   2          9.16          8.14         0.40 o
  -4  11   2         41.49         36.87         1.03 o
  -3  11   2         56.76         45.69         1.44 o
  -2  11   2         29.31         15.39         0.72 o
   2 -11   3         10.30         12.76         1.37 o
   3 -11   3         19.59         14.83         0.44 o
   4 -11   3          1.64          1.79         0.20 o
   5 -11   3          3.66          3.60         0.28 o
   6 -11   3         18.06         16.64         0.57 o
   7 -11   3         81.10         78.86         1.91 o
   8 -11   3         42.63         34.76         1.33 o
   0 -10   3          7.57          3.74         0.73 o
   1 -10   3          2.41          2.09         1.17 o
   2 -10   3         30.04         25.43         0.65 o
   3 -10   3         82.75         81.97         1.94 o
   4 -10   3         30.16         31.51         0.87 o
   5 -10   3          0.21          0.58         0.22 o
   6 -10   3          0.20          0.15         0.22 o
   7 -10   3          6.11          7.51         0.49 o
   8 -10   3         13.31         13.06         0.64 o
   9 -10   3         58.95         55.34         1.48 o
   0  -9   3          9.96         13.30         1.37 o
   1  -9   3          0.22          3.10         2.17 o
   2  -9   3          0.78          0.69         0.13 o
   3  -9   3          3.90          4.78         0.30 o
   4  -9   3         64.92         71.63         2.76 o
   5  -9   3         65.20         73.33         1.74 o
   6  -9   3          7.56          7.66         0.40 o
   7  -9   3          9.87         13.21         0.57 o
   8  -9   3          0.39          0.51         0.40 o
   9  -9   3          0.42          0.26         0.66 o
  10  -9   3        115.94         94.74         2.61 o
  -1  -8   3         18.57         16.59         1.49 o
   0  -8   3         97.59        124.04         4.43 o
   1  -8   3         84.38         91.40         1.78 o
   2  -8   3          0.74          0.79         0.16 o
   3  -8   3          9.66          9.48         0.95 o
   4  -8   3          6.44          6.99         0.42 o
   5  -8   3        111.71        130.04         2.67 o
   6  -8   3        372.53        432.33        12.70 o
   7  -8   3         78.43         91.43         2.06 o
   8  -8   3         12.21         15.73         0.68 o
   9  -8   3          4.97          4.99         0.42 o
  10  -8   3          0.66          0.58         0.39 o
  -2  -7   3          5.40          5.99         1.62 o
  -1  -7   3         22.65         20.18         1.92 o
   0  -7   3         15.51         24.20         1.70 o
   1  -7   3        264.56        290.87         5.28 o
   2  -7   3        373.57        409.20        13.91 o
   3  -7   3        195.37        202.15         3.66 o
   4  -7   3         21.18         23.14         0.78 o
   5  -7   3          0.32          0.20         0.26 o
   6  -7   3         55.00         54.73         1.75 o
   7  -7   3        237.93        259.28         4.84 o
   8  -7   3        293.13        315.55         6.06 o
   9  -7   3         82.69         82.90         1.94 o
  10  -7   3          1.14          0.36         0.32 o
  -3  -6   3         36.40         30.44         1.78 o
  -2  -6   3        245.16        272.07         7.39 o
  -1  -6   3        158.11        179.13         5.08 o
   0  -6   3         45.82         47.59         1.09 o
   1  -6   3          1.24          1.50         0.16 o
   2  -6   3        368.03        398.30         8.20 o
   3  -6   3        166.65        173.74         3.35 o
   4  -6   3        425.15        424.63         7.26 o
   5  -6   3        610.03        625.78        10.12 o
   6  -6   3         23.99         21.60         1.41 o
   7  -6   3         35.84         35.94         1.09 o
   8  -6   3          1.52          1.42         0.38 o
   9  -6   3         57.67         60.73         3.88 o
  10  -6   3        170.06        168.92         3.40 o
  11  -6   3         11.98          7.65         0.50 o
  -4  -5   3          0.47          2.55         0.85 o
  -3  -5   3          0.32          0.33         0.90 o
  -2  -5   3        125.64        150.18         4.64 o
  -1  -5   3        161.64        185.35         8.67 o
   0  -5   3        400.95        389.38         6.43 o
   1  -5   3       1049.38       1108.23        18.64 o
   2  -5   3         84.91         89.24         1.90 o
   3  -5   3          6.31          8.88         1.41 o
   4  -5   3        111.00        111.98         2.35 o
   5  -5   3        467.39        496.15        10.25 o
   6  -5   3        603.45        621.17        10.24 o
   7  -5   3         90.23         98.82         2.31 o
   8  -5   3         53.47         51.65         1.43 o
   9  -5   3          1.92          1.94         0.36 o
  10  -5   3         18.05         20.01         0.91 o
  11  -5   3          8.17          7.17         0.49 o
  -7  -4   3          2.44          1.61         0.74 o
  -6  -4   3         17.10         12.28         1.22 o
  -5  -4   3        102.49         98.81         3.72 o
  -4  -4   3        146.38        182.25         5.34 o
  -3  -4   3        224.95        244.16         6.76 o
  -2  -4   3        276.98        268.28         7.69 o
  -1  -4   3         81.88         84.16         2.85 o
   0  -4   3        598.37        637.14         9.86 o
   1  -4   3       2523.62       2106.58        38.77 o
   2  -4   3       1230.16       1074.45        17.36 o
   3  -4   3        198.85        182.30         3.36 o
   4  -4   3        211.69        200.51         4.03 o
   5  -4   3        224.27        219.29         3.91 o
   6  -4   3        125.44        129.92         6.58 o
   7  -4   3         95.14        107.90         2.46 o
   8  -4   3        114.02        123.84         2.61 o
   9  -4   3         94.47        101.75         3.20 o
  10  -4   3          0.76          0.70         0.37 o
  -8  -3   3         15.67         11.91         0.31 o
  -7  -3   3         51.87         50.65         1.09 o
  -6  -3   3          0.94          0.90         0.10 o
  -5  -3   3         21.36         22.16         0.61 o
  -4  -3   3        742.91        682.25        29.85 o
  -3  -3   3       1056.60       1087.51        24.45 o
  -2  -3   3         47.28         58.25         2.34 o
  -1  -3   3        257.30        254.08        13.94 o
   0  -3   3       2671.36       2045.52       582.87 o
   1  -3   3        155.23        158.38         2.88 o
   2  -3   3        501.12        438.10         7.86 o
   3  -3   3        182.77        138.83         2.89 o
   4  -3   3        155.08        141.37         2.77 o
   5  -3   3        436.60        388.12        16.17 o
   6  -3   3          2.66          2.91         0.34 o
   7  -3   3         26.91         29.67         0.93 o
   8  -3   3        166.33        166.08         5.82 o
   9  -3   3        106.92        114.96         2.49 o
  10  -3   3         17.78         19.07         0.74 o
  -9  -2   3          0.18          0.04         0.17 o
  -8  -2   3         42.79         42.37         1.16 o
  -7  -2   3        168.26        183.90         4.66 o
  -6  -2   3         25.95         35.29         1.42 o
  -5  -2   3         12.61         13.88         0.49 o
  -4  -2   3        362.63        377.81         6.60 o
  -3  -2   3        421.67        406.64        16.99 o
  -2  -2   3        216.73        192.69         5.62 o
  -1  -2   3       1444.52       1349.04        28.67 o
   0  -2   3       1241.18        957.46        40.57 o
   1  -2   3          1.53          1.03         0.14 o
   2  -2   3         34.58         34.50         0.89 o
   3  -2   3        277.53        266.05         4.44 o
   4  -2   3        158.01        153.09         2.85 o
   5  -2   3        426.24        404.81         6.58 o
   6  -2   3        334.92        357.72         6.22 o
   7  -2   3          5.71          8.04         0.67 o
   8  -2   3          1.75          2.53         0.32 o
   9  -2   3         38.82         42.86         1.18 o
  10  -2   3         54.15         50.96         1.39 o
  -9  -1   3          6.58          7.20         0.35 o
  -8  -1   3         33.15         37.88         1.79 o
  -7  -1   3         34.44         35.96         1.20 o
  -6  -1   3        146.95        167.96         3.36 o
  -5  -1   3       1114.43       1160.42        17.46 o
  -4  -1   3       1192.70       1162.93        17.57 o
  -3  -1   3        144.24        121.56         2.44 o
  -2  -1   3         28.16         32.82         2.81 o
  -1  -1   3        753.89        701.89        23.15 o
   0  -1   3       3510.27       1933.49        58.73 o
   1  -1   3       2848.39       1861.45       146.93 o
   2  -1   3        273.63        226.60         6.88 o
   3  -1   3        503.63        455.56         7.27 o
   4  -1   3        126.14        141.60         2.57 o
   5  -1   3         73.95         68.49         1.55 o
   6  -1   3        619.19        616.10        25.48 o
   7  -1   3        480.09        501.90         8.10 o
   8  -1   3         46.39         50.24         1.26 o
   9  -1   3         14.68         16.96         0.66 o
  10  -1   3          9.57          7.73         0.42 o
 -10   0   3          9.50          6.80         0.49 o
  -9   0   3        210.18        224.94         8.53 o
  -8   0   3         66.83         85.71         2.35 o
  -7   0   3         26.32         26.52         0.80 o
  -6   0   3         56.26         48.73         2.14 o
  -5   0   3        152.13        167.74         5.56 o
  -4   0   3        106.61        114.44         2.42 o
  -3   0   3       1317.63       1163.99        17.19 o
  -2   0   3       1114.47        967.20        15.29 o
  -1   0   3         79.94         64.09         1.47 o
   0   0   3          0.75          1.95         0.19 o
   1   0   3          2.68          2.13         0.39 o
   2   0   3        600.43        543.88         8.60 o
   3   0   3       1855.34       1630.58        22.95 o
   4   0   3        592.07        576.63         9.11 o
   5   0   3         50.49         57.81         1.40 o
   6   0   3         19.77         19.92         0.86 o
   7   0   3         55.53         64.01         1.52 o
   8   0   3        116.14        128.50         2.75 o
   9   0   3         46.01         46.33         1.21 o
 -10   1   3          1.04          0.83         0.28 o
  -9   1   3         52.68         55.17         1.52 o
  -8   1   3         76.20         86.98         1.83 o
  -7   1   3        116.70        132.18         4.52 o
  -6   1   3        190.87        212.43         3.82 o
  -5   1   3         18.59         14.72         1.04 o
  -4   1   3        138.07        140.81         2.77 o
  -3   1   3         10.97          8.44         0.40 o
  -2   1   3        186.70        156.30         3.27 o
  -1   1   3        137.74        130.31         2.48 o
   0   1   3       3053.59       2503.73        65.36 o
   1   1   3       1345.90       1029.13       108.13 o
   2   1   3        379.45        348.22         5.59 o
   3   1   3          1.54          0.84         0.24 o
   4   1   3       1399.73       1354.59        19.73 o
   5   1   3        503.65        535.53        18.83 o
   6   1   3         15.63         15.28         0.56 o
   7   1   3         20.58         19.06         0.58 o
   8   1   3          4.74          4.61         0.87 o
   9   1   3          0.99          1.13         0.28 o
 -11   2   3         25.85         18.65         1.00 o
 -10   2   3         66.41         71.36         4.05 o
  -9   2   3          5.15          4.73         0.37 o
  -8   2   3          5.66          6.33         0.56 o
  -7   2   3        117.99        127.85         2.75 o
  -6   2   3        146.08        152.06         3.19 o
  -5   2   3        789.36        751.54        30.50 o
  -4   2   3        992.48        948.77        14.95 o
  -3   2   3          3.34          3.88         0.36 o
  -2   2   3        233.99        245.06         8.48 o
  -1   2   3        551.68        517.56         8.16 o
   0   2   3        730.03        652.21         9.68 o
   1   2   3       3701.38       2434.47       322.82 o
   2   2   3       1202.56       1147.77        16.70 o
   3   2   3          3.71          2.14         0.21 o
   4   2   3         78.59         72.25         1.57 o
   5   2   3        157.11        165.62         3.14 o
   6   2   3        124.95        128.60         2.47 o
   7   2   3         81.86         76.57         1.77 o
   8   2   3          1.08          0.92         0.33 o
 -11   3   3         25.52         18.26         0.68 o
 -10   3   3         55.33         59.72         1.65 o
  -9   3   3         48.61         54.49         1.32 o
  -8   3   3          5.88          7.68         0.60 o
  -7   3   3         26.57         27.29         1.33 o
  -6   3   3          7.69         10.49         0.50 o
  -5   3   3        153.64        145.61         2.76 o
  -4   3   3        833.05        711.52        14.80 o
  -3   3   3        467.64        376.45         6.23 o
  -2   3   3         75.84         76.75         1.70 o
  -1   3   3        176.93        184.53         3.37 o
   0   3   3         82.30         87.87         2.50 o
   1   3   3        216.33        181.51         4.47 o
   2   3   3        838.74        798.72        11.59 o
   3   3   3        256.92        271.06         4.56 o
   4   3   3          1.45          1.31         0.34 o
   5   3   3          9.77         10.57         0.57 o
   6   3   3         36.47         39.09         1.12 o
   7   3   3          2.50          2.86         0.26 o
 -11   4   3          6.11          7.33         0.48 o
 -10   4   3          1.54          1.68         0.35 o
  -9   4   3        122.27        132.87         2.82 o
  -8   4   3        171.83        187.11         3.71 o
  -7   4   3          2.67          3.32         0.37 o
  -6   4   3          7.73          7.89         0.83 o
  -5   4   3         11.39          7.93         0.49 o
  -4   4   3         28.46         31.44         1.03 o
  -3   4   3        424.25        445.03         7.10 o
  -2   4   3        829.19        771.51        11.77 o
  -1   4   3        548.28        482.40         7.88 o
   0   4   3          4.36          5.22         0.27 o
   1   4   3         52.53         46.88         1.16 o
   2   4   3        129.30        130.51         3.01 o
   3   4   3        103.30        112.95         2.75 o
   4   4   3         14.42         16.63         0.56 o
   5   4   3         64.07         71.99         1.81 o
   6   4   3          5.20          4.99         0.24 o
   7   4   3          6.59          5.37         0.33 o
 -11   5   3         25.91         28.15         3.06 o
 -10   5   3          3.22          3.04         0.53 o
  -9   5   3          8.85          9.49         1.21 o
  -8   5   3         36.83         37.82         1.14 o
  -7   5   3        777.08        786.04        13.21 o
  -6   5   3        749.22        708.76        22.97 o
  -5   5   3        200.26        181.87         3.52 o
  -4   5   3        200.84        200.64         4.50 o
  -3   5   3          2.77          3.74         0.29 o
  -2   5   3         35.06         39.87         2.17 o
  -1   5   3        781.46        737.83        11.25 o
   0   5   3        820.38        771.45        17.36 o
   1   5   3        148.07        165.95         3.99 o
   2   5   3         15.29         18.49         0.59 o
   3   5   3         34.59         41.15         1.33 o
   4   5   3         45.99         51.13         1.62 o
   5   5   3         97.08        100.14         2.35 o
   6   5   3          6.30          4.87         0.29 o
 -11   6   3        105.82         96.89         3.47 o
 -10   6   3        101.90        102.20         3.05 o
  -9   6   3         54.51         56.44         2.38 o
  -8   6   3         18.30         17.35         0.72 o
  -7   6   3         10.94         13.67         1.17 o
  -6   6   3         62.72         63.09         2.49 o
  -5   6   3        833.80        875.07        13.75 o
  -4   6   3        887.03        908.91        13.84 o
  -3   6   3        196.60        174.01         3.22 o
  -2   6   3         67.11         74.31         2.27 o
  -1   6   3        145.49        148.64         4.17 o
   0   6   3        133.75        140.58         3.69 o
   1   6   3        307.33        345.76         8.19 o
   2   6   3         22.55         25.45         0.74 o
   3   6   3          3.57          4.13         0.27 o
   4   6   3          6.69          7.22         0.47 o
   5   6   3          0.60          0.49         0.13 o
 -11   7   3         12.58         11.60         1.23 o
 -10   7   3         18.17         18.82         0.83 o
  -9   7   3        164.27        194.38        25.59 o
  -8   7   3        471.62        498.45         8.43 o
  -7   7   3         37.01         35.78         1.33 o
  -6   7   3         36.09         36.84         2.26 o
  -5   7   3          2.77          7.09         0.45 o
  -4   7   3         67.52         85.24         1.87 o
  -3   7   3        251.87        257.04         6.04 o
  -2   7   3        101.36        113.03         3.89 o
  -1   7   3          0.60          0.51         0.19 o
   0   7   3          3.08          3.58         0.25 o
   1   7   3          0.57          0.54         0.15 o
   2   7   3          0.30          0.21         0.13 o
   3   7   3         60.27         58.89         2.44 o
   4   7   3         32.98         27.16         1.10 o
 -11   8   3          1.16          0.92         0.33 o
 -10   8   3         25.31         46.97         9.73 o
  -9   8   3        118.40        132.86         2.95 o
  -8   8   3        121.45        130.48         4.37 o
  -7   8   3        199.93        210.26         4.07 o
  -6   8   3        134.66        158.28         2.93 o
  -5   8   3         58.95         63.01         1.55 o
  -4   8   3         28.02         26.31         0.85 o
  -3   8   3          8.74          8.89         0.89 o
  -2   8   3         15.27         16.81         0.56 o
  -1   8   3        251.39        248.79         7.50 o
   0   8   3         66.62         73.67         2.02 o
   1   8   3          0.14          0.22         0.13 o
   2   8   3          3.13          2.85         0.18 o
   3   8   3          9.62          6.62         0.38 o
 -10   9   3        108.09         92.78         5.35 o
  -9   9   3         14.62         15.70         0.76 o
  -8   9   3          1.22          0.83         0.36 o
  -7   9   3         32.31         35.66         1.05 o
  -6   9   3         93.67        115.47         2.65 o
  -5   9   3        115.62        129.96         2.63 o
  -4   9   3         79.12         81.02         2.68 o
  -3   9   3          0.50          0.49         0.23 o
  -2   9   3          0.27          0.38         0.17 o
  -1   9   3         42.05         32.34         0.85 o
   0   9   3         50.76         48.93         1.55 o
   1   9   3         23.24         19.31         0.58 o
  -9  10   3         87.33         79.82         2.75 o
  -8  10   3          5.45          4.90         0.47 o
  -7  10   3         10.60         11.59         1.13 o
  -6  10   3          0.16          0.34         0.25 o
  -5  10   3         60.10         64.52         1.47 o
  -4  10   3         81.10         92.19         2.02 o
  -3  10   3         52.93         53.44         1.27 o
  -2  10   3         18.80         16.50         0.53 o
  -1  10   3          1.49          1.59         0.36 o
  -8  11   3         63.38         44.27         1.70 o
  -7  11   3         61.61         53.09         1.67 o
  -6  11   3         44.38         41.46         1.24 o
  -5  11   3          0.16          0.06         0.22 o
  -4  11   3          0.51          0.50         0.23 o
  -3  11   3         41.96         31.43         0.85 o
   2 -11   4         21.54         18.46         2.54 o
   3 -11   4         70.14         51.54         1.12 o
   4 -11   4         43.94         39.60         1.02 o
   5 -11   4          0.94          0.67         0.23 o
   6 -11   4          0.43          0.41         0.61 o
   7 -11   4         38.66         31.90         1.05 o
   0 -10   4         39.55         30.23         1.67 o
   1 -10   4          1.19          1.63         1.66 o
   2 -10   4          6.13          4.33         0.16 o
   3 -10   4        103.83        104.46         3.59 o
   4 -10   4        104.33        106.85         2.46 o
   5 -10   4         73.56         80.65         2.30 o
   6 -10   4          2.04          2.22         0.27 o
   7 -10   4          2.68          2.47         0.34 o
   8 -10   4         24.32         23.28         1.02 o
   9 -10   4         40.91         29.14         1.22 o
  -1  -9   4         72.03         41.52         2.49 o
   0  -9   4         32.15         37.95         3.37 o
   1  -9   4         15.42         22.59         2.09 o
   2  -9   4         16.24         16.92         0.52 o
   3  -9   4          1.05          1.20         0.18 o
   4  -9   4          5.96          6.09         0.35 o
   5  -9   4         91.68        105.20         2.28 o
   6  -9   4        161.65        186.25         3.82 o
   7  -9   4         10.70         12.07         0.59 o
   8  -9   4         10.66         11.78         0.63 o
   9  -9   4         18.28         15.94         1.11 o
  -2  -8   4         10.45          8.72         0.90 o
  -1  -8   4          8.16          8.51         1.44 o
   0  -8   4         32.13         39.86         2.34 o
   1  -8   4        143.22        155.64         6.85 o
   2  -8   4        103.01        115.21         2.38 o
   3  -8   4          7.71          7.87         0.52 o
   4  -8   4          7.80          7.94         0.52 o
   5  -8   4          0.30          0.61         0.28 o
   6  -8   4        122.53        137.85         3.02 o
   7  -8   4        218.93        252.73         7.49 o
   8  -8   4         98.21        110.87         2.49 o
   9  -8   4         33.69         35.72         2.10 o
  10  -8   4          8.26          8.69         0.52 o
  -3  -7   4         98.99         58.28         2.57 o
  -2  -7   4         65.20         86.62         3.45 o
  -1  -7   4          0.55          0.57         1.47 o
   0  -7   4          0.30         -1.41         1.41 o
   1  -7   4          5.26          3.85         0.21 o
   2  -7   4         79.49         91.08         2.24 o
   3  -7   4        655.77        695.36        11.07 o
   4  -7   4        178.26        196.43         6.94 o
   5  -7   4          0.96          1.06         0.28 o
   6  -7   4          0.31          0.16         0.28 o
   7  -7   4         21.13         21.66         1.45 o
   8  -7   4        212.95        217.16         4.39 o
   9  -7   4        232.63        241.72         4.59 o
  10  -7   4         63.63         63.02         4.03 o
  -4  -6   4          0.49          1.25         2.69 o
  -3  -6   4          4.66          2.94         1.09 o
  -2  -6   4         18.99         31.81         2.18 o
  -1  -6   4        130.29        176.75         6.93 o
   0  -6   4        240.21        233.89         4.05 o
   1  -6   4          0.39          0.63         0.13 o
   2  -6   4        524.16        499.49         8.32 o
   3  -6   4          0.50          0.48         0.19 o
   4  -6   4       1206.08       1287.18        19.02 o
   5  -6   4        404.51        439.20        14.09 o
   6  -6   4         25.13         29.03         1.03 o
   7  -6   4         47.69         47.82         2.16 o
   8  -6   4          0.96          0.77         0.31 o
   9  -6   4          1.27          1.89         0.35 o
  10  -6   4        120.21        116.60         2.58 o
  -6  -5   4         17.38          5.21         1.00 o
  -5  -5   4         57.56         50.30         2.52 o
  -4  -5   4         44.77         54.40         2.85 o
  -3  -5   4          0.62          0.04         1.17 o
  -2  -5   4          0.30          0.57         1.36 o
  -1  -5   4         11.37         18.07         3.46 o
   0  -5   4        149.30        154.75         5.20 o
   1  -5   4       1146.13       1081.31        60.99 o
   2  -5   4        336.24        313.61         5.35 o
   3  -5   4         87.77         86.82         2.41 o
   4  -5   4         29.97         36.10         0.98 o
   5  -5   4        281.41        284.13         5.56 o
   6  -5   4        242.75        274.04         5.10 o
   7  -5   4        269.02        305.06         5.58 o
   8  -5   4         46.59         50.19         1.50 o
   9  -5   4          2.71          2.79         0.35 o
  10  -5   4          3.02          3.37         0.50 o
  -7  -4   4          0.97          1.24         1.03 o
  -6  -4   4          8.60          9.80         1.57 o
  -5  -4   4         33.63         35.50         3.41 o
  -4  -4   4         44.17         57.92         2.61 o
  -3  -4   4        217.96        250.62         6.79 o
  -2  -4   4        148.51        154.07         4.44 o
  -1  -4   4          0.74          0.73         0.15 o
   0  -4   4        137.79        168.24         5.28 o
   1  -4   4        632.23        642.84        25.94 o
   2  -4   4        885.17        794.62        12.30 o
   3  -4   4        589.11        529.81         8.57 o
   4  -4   4        219.65        215.79         4.23 o
   5  -4   4        145.55        145.98         2.92 o
   6  -4   4          6.33          6.92         3.04 o
   7  -4   4          0.98          1.71         0.48 o
   8  -4   4        196.65        213.30         4.44 o
   9  -4   4        162.88        156.87         3.17 o
  10  -4   4          1.47          1.84         0.41 o
  -8  -3   4         15.89         11.08         0.34 o
  -7  -3   4         13.81         14.66         0.40 o
  -6  -3   4          8.76          9.59         0.28 o
  -5  -3   4          5.84          4.69         0.19 o
  -4  -3   4         15.97         22.21         0.91 o
  -3  -3   4         80.62        105.23         4.46 o
  -2  -3   4        432.27        403.93         6.54 o
  -1  -3   4        770.23        728.45        25.15 o
   0  -3   4          3.47          1.82         0.13 o
   1  -3   4         19.95         14.03         0.71 o
   2  -3   4        587.53        575.23         9.07 o
   3  -3   4        272.20        260.04         6.45 o
   4  -3   4        262.72        263.88         4.50 o
   5  -3   4        315.10        300.11         6.06 o
   6  -3   4         19.98         18.90         0.78 o
   7  -3   4         78.10         78.07         4.28 o
   8  -3   4         46.51         45.14         1.18 o
   9  -3   4         30.31         29.42         0.85 o
  10  -3   4          1.55          1.03         0.28 o
  -9  -2   4          0.08          0.10         0.16 o
  -8  -2   4          9.97          9.03         0.41 o
  -7  -2   4         94.71         97.19         2.04 o
  -6  -2   4         64.96         81.44         2.85 o
  -5  -2   4        141.00        157.90         5.25 o
  -4  -2   4        374.37        379.94         6.05 o
  -3  -2   4          1.31          1.45         0.13 o
  -2  -2   4          6.75          8.99         0.33 o
  -1  -2   4       4483.10       2197.34       143.20 o
   0  -2   4       3229.97       1999.01       175.72 o
   1  -2   4          5.42         13.49         0.47 o
   2  -2   4         98.79         95.16         2.02 o
   3  -2   4         29.48         28.74         1.05 o
   4  -2   4        363.52        363.19         7.79 o
   5  -2   4        253.92        247.86         4.26 o
   6  -2   4          9.09          9.88         1.46 o
   7  -2   4         37.28         43.97         1.14 o
   8  -2   4         57.46         61.98         1.44 o
   9  -2   4          1.23          1.23         0.37 o
  10  -2   4          0.23          0.30         0.27 o
  -9  -1   4         29.48         29.59         0.85 o
  -8  -1   4         50.32         54.32         2.74 o
  -7  -1   4          0.63          1.07         0.17 o
  -6  -1   4         58.39         70.95         3.47 o
  -5  -1   4       1081.47       1196.98        34.50 o
  -4  -1   4       1169.06       1130.82        16.68 o
  -3  -1   4        476.73        434.23         6.98 o
  -2  -1   4        172.78        197.67         3.57 o
  -1  -1   4        170.28        203.27         3.49 o
   0  -1   4       2421.53       1506.98       132.28 o
   1  -1   4       1012.28        870.67        13.09 o
   2  -1   4        163.48        119.32         5.01 o
   3  -1   4        976.11        879.15        13.45 o
   4  -1   4         32.75         35.18         1.01 o
   5  -1   4        106.25         94.05         2.00 o
   6  -1   4        122.51        127.64         2.62 o
   7  -1   4        191.55        194.48         4.33 o
   8  -1   4         52.22         53.14         1.40 o
   9  -1   4         42.42         42.60         1.12 o
 -10   0   4          4.29          3.10         0.73 o
  -9   0   4         62.21         68.80         2.52 o
  -8   0   4        115.68        144.19         2.95 o
  -7   0   4         64.79         69.77         2.56 o
  -6   0   4         81.72         84.05         3.67 o
  -5   0   4         76.79         97.94         1.99 o
  -4   0   4         50.39         45.64         1.26 o
  -3   0   4        528.33        456.43         7.47 o
  -2   0   4       1161.40       1092.35        16.52 o
  -1   0   4        335.32        337.61         6.49 o
   0   0   4         27.30         37.52         1.28 o
   1   0   4        535.56        472.70         8.15 o
   2   0   4         31.38         43.75         2.00 o
   3   0   4        953.20        837.58        20.85 o
   4   0   4        551.41        547.73         8.82 o
   5   0   4          5.36          6.31         0.35 o
   6   0   4          8.88          8.92         0.46 o
   7   0   4         12.94         15.58         0.58 o
   8   0   4          7.06          8.30         0.74 o
   9   0   4         32.10         29.83         1.03 o
 -10   1   4         42.67         43.58         1.29 o
  -9   1   4         50.54         51.19         1.47 o
  -8   1   4          0.34          0.58         0.39 o
  -7   1   4        230.30        263.61         4.90 o
  -6   1   4        957.53        951.30        14.37 o
  -5   1   4        527.09        561.95         9.10 o
  -4   1   4         16.91         20.26         0.62 o
  -3   1   4         30.80         40.56         1.05 o
  -2   1   4        167.52        166.82         3.25 o
  -1   1   4       2523.02       2033.37        29.41 o
   0   1   4        448.77        402.40         6.79 o
   1   1   4         99.47         94.48         2.01 o
   2   1   4        335.67        346.50         5.77 o
   3   1   4         28.38         34.51         1.43 o
   4   1   4         73.84         70.89         1.54 o
   5   1   4        268.58        275.08         4.87 o
   6   1   4        180.46        183.85         3.48 o
   7   1   4         54.68         56.60         1.41 o
   8   1   4          1.16          0.61         0.20 o
 -10   2   4        167.65        180.78         5.12 o
  -9   2   4         27.90         33.41         0.94 o
  -8   2   4         17.85         17.75         0.64 o
  -7   2   4        167.36        178.09         3.41 o
  -6   2   4        231.08        239.27         4.68 o
  -5   2   4        620.84        583.48        10.49 o
  -4   2   4        911.34        847.18        12.82 o
  -3   2   4        444.67        429.41         7.58 o
  -2   2   4        418.20        383.43         7.31 o
  -1   2   4        403.12        397.78         6.49 o
   0   2   4        467.47        414.08         6.46 o
   1   2   4       1032.81        906.42        13.86 o
   2   2   4        852.56        791.72        11.80 o
   3   2   4        415.58        421.14         6.88 o
   4   2   4        173.13        165.94         3.08 o
   5   2   4         18.72         16.46         0.53 o
   6   2   4         41.60         43.35         2.21 o
   7   2   4         77.74         72.95         1.63 o
   8   2   4         20.91         19.97         2.81 o
 -11   3   4         17.58         12.62         0.71 o
 -10   3   4         61.15         64.75         1.56 o
  -9   3   4         45.61         50.52         1.30 o
  -8   3   4         77.56         83.62         1.88 o
  -7   3   4         30.26         34.15         1.71 o
  -6   3   4          5.12          6.36         0.40 o
  -5   3   4          9.43          9.22         1.00 o
  -4   3   4        235.93        190.85         3.67 o
  -3   3   4        184.48         89.80        88.86 o
  -2   3   4        560.24        511.99         8.10 o
  -1   3   4        465.57        435.22         6.89 o
   0   3   4         46.10         48.99         1.91 o
   1   3   4         56.99         61.31         1.29 o
   2   3   4        443.38        401.16         6.56 o
   3   3   4        324.05        318.05         5.46 o
   4   3   4        101.85        100.33         2.65 o
   5   3   4         32.33         31.44         0.82 o
   6   3   4          3.86          3.69         0.28 o
   7   3   4          0.29          0.32         0.22 o
 -11   4   4          2.95          2.51         0.42 o
 -10   4   4          3.72          3.27         0.35 o
  -9   4   4         24.08         26.56         0.82 o
  -8   4   4         36.40         35.59         1.36 o
  -7   4   4        247.93        269.97         9.45 o
  -6   4   4        442.43        450.65         7.96 o
  -5   4   4         37.09         36.10         1.14 o
  -4   4   4         75.32         75.54         1.59 o
  -3   4   4        483.79        474.29         7.93 o
  -2   4   4        806.29        786.73        11.83 o
  -1   4   4        949.58        869.73        13.04 o
   0   4   4        456.46        452.09         7.12 o
   1   4   4         13.37         17.02         0.89 o
   2   4   4         27.54         27.48         0.74 o
   3   4   4         54.51         58.09         1.58 o
   4   4   4         75.87         85.11         4.72 o
   5   4   4        106.26        117.80         3.05 o
   6   4   4          5.54          5.65         0.28 o
 -11   5   4         41.90         36.23         3.33 o
 -10   5   4         39.77         39.12         1.15 o
  -9   5   4         15.31         16.77         0.69 o
  -8   5   4         51.11         55.37         1.65 o
  -7   5   4          1.00          1.28         0.35 o
  -6   5   4       1148.67       1120.82        18.03 o
  -5   5   4       1407.36       1297.40        19.44 o
  -4   5   4         53.97         46.82         1.63 o
  -3   5   4         19.36         17.81         0.64 o
  -2   5   4        136.31        140.14         2.89 o
  -1   5   4        196.65        186.92         3.38 o
   0   5   4        628.16        597.63         9.37 o
   1   5   4        537.40        534.93        20.11 o
   2   5   4         44.17         52.28         1.75 o
   3   5   4          0.42          0.44         0.16 o
   4   5   4         12.46         14.87         0.52 o
   5   5   4         15.21         15.95         0.58 o
   6   5   4          7.30          5.76         0.36 o
 -11   6   4          3.01          2.74         0.81 o
 -10   6   4         65.09         61.12         2.00 o
  -9   6   4         70.31         83.61         6.32 o
  -8   6   4         42.97         46.43         1.31 o
  -7   6   4         12.65         16.50         0.85 o
  -6   6   4         45.47         59.10         1.51 o
  -5   6   4        126.26        133.14         2.77 o
  -4   6   4        568.96        570.47         9.32 o
  -3   6   4        580.52        567.90         9.06 o
  -2   6   4        155.57        152.77         2.95 o
  -1   6   4         43.72         43.63         1.16 o
   0   6   4          0.35          0.43         0.22 o
   1   6   4         85.27         99.42         2.52 o
   2   6   4         27.42         32.62         1.18 o
   3   6   4         49.35         57.57         2.91 o
   4   6   4         37.93         38.46         1.08 o
   5   6   4          1.26          1.29         0.18 o
 -11   7   4          1.62          0.61         0.33 o
 -10   7   4         27.43         25.37         0.86 o
  -9   7   4         18.41         20.64         0.88 o
  -8   7   4        350.40        367.02         6.65 o
  -7   7   4        203.51        215.06         4.34 o
  -6   7   4         26.24         24.51         1.22 o
  -5   7   4          1.52          2.25         0.31 o
  -4   7   4          0.44          0.70         0.26 o
  -3   7   4         38.44         46.63         1.22 o
  -2   7   4        166.71        176.47         3.34 o
  -1   7   4        199.50        207.25         4.57 o
   0   7   4         30.94         28.87         0.82 o
   1   7   4         24.03         27.15         1.10 o
   2   7   4          1.42          2.20         0.21 o
   3   7   4         39.69         40.37         1.35 o
   4   7   4         20.64         15.84         0.72 o
 -10   8   4         13.65         19.07         4.46 o
  -9   8   4          4.31          4.59         0.48 o
  -8   8   4         45.32         48.74         1.36 o
  -7   8   4        216.49        234.53         4.38 o
  -6   8   4        147.12        160.72         3.14 o
  -5   8   4        163.00        172.85         3.24 o
  -4   8   4         48.49         53.14         1.37 o
  -3   8   4         37.79         39.54         1.11 o
  -2   8   4          0.51          0.86         0.22 o
  -1   8   4        149.09        154.47         3.77 o
   0   8   4         40.24         45.20         1.24 o
   1   8   4          2.22          2.50         0.22 o
   2   8   4         13.81         13.26         0.45 o
 -10   9   4        185.62        163.49         4.54 o
  -9   9   4         35.65         33.30         1.92 o
  -8   9   4         12.62         13.12         0.63 o
  -7   9   4          1.02          0.52         0.31 o
  -6   9   4         14.77         19.81         0.75 o
  -5   9   4        135.29        140.77         3.56 o
  -4   9   4         68.01         72.08         4.14 o
  -3   9   4         12.98         12.89         0.91 o
  -2   9   4          2.53          2.63         0.32 o
  -1   9   4         24.35         17.98         3.47 o
   0   9   4          0.33          0.27         0.15 o
   1   9   4          6.33          5.36         0.52 o
  -9  10   4        110.52         92.99         2.22 o
  -8  10   4         29.68         26.70         1.92 o
  -7  10   4          0.43          0.00         0.28 o
  -6  10   4          0.17          0.25         0.41 o
  -5  10   4          2.70          3.24         0.34 o
  -4  10   4          1.22          1.19         0.23 o
  -3  10   4         65.07         63.26         1.51 o
  -2  10   4         47.91         38.20         0.97 o
  -1  10   4          1.65          1.51         0.21 o
  -7  11   4         77.39         64.36         6.02 o
  -6  11   4        100.84         89.73         2.06 o
  -5  11   4          0.18          0.28         0.22 o
  -4  11   4         12.29          9.99         0.50 o
   3 -11   5         59.79         38.05         1.29 o
   4 -11   5         69.31         54.12        10.76 o
   5 -11   5         11.63          7.18         0.64 o
   6 -11   5          0.22          0.24         0.21 o
   0 -10   5         13.64         10.33         1.49 o
   1 -10   5          2.22          2.92         2.82 o
   2 -10   5         25.33         21.36         0.61 o
   3 -10   5         30.13         27.47         8.72 o
   4 -10   5         54.29         47.54         1.37 o
   5 -10   5         94.81         97.78         2.19 o
   6 -10   5         24.78         24.46         0.79 o
   7 -10   5         17.60         16.18         0.70 o
   8 -10   5          7.49          6.91         1.25 o
  -2  -9   5          4.03          2.76         1.46 o
  -1  -9   5         59.93         50.05         5.40 o
   0  -9   5         39.29         44.76         2.68 o
   1  -9   5         29.11         43.38         2.59 o
   2  -9   5         78.89         85.94         1.88 o
   3  -9   5         43.07         45.71         1.25 o
   4  -9   5          9.07          9.07         0.83 o
   5  -9   5         16.33         15.95         1.24 o
   6  -9   5         49.23         47.29         2.42 o
   7  -9   5        110.08        122.02         3.40 o
   8  -9   5         40.19         46.48         2.75 o
   9  -9   5          8.52          6.28         0.61 o
  -3  -8   5         14.43          5.51         1.48 o
  -2  -8   5         58.92         58.42         2.99 o
  -1  -8   5          9.96         13.42         1.97 o
   0  -8   5          4.11          7.46         1.95 o
   1  -8   5        102.08        112.80         3.65 o
   2  -8   5        245.96        270.03         9.13 o
   3  -8   5        246.27        261.72         4.68 o
   4  -8   5          5.35          6.02         0.35 o
   5  -8   5         10.72         10.26         0.50 o
   6  -8   5         64.23         70.77         1.79 o
   7  -8   5         60.94         62.33         1.66 o
   8  -8   5         59.56         65.79         3.69 o
   9  -8   5        162.49        168.07         3.96 o
  -4  -7   5          0.39         -0.23         0.68 o
  -3  -7   5         76.44         74.59         3.16 o
  -2  -7   5        148.81        183.43         6.13 o
  -1  -7   5         79.29         94.61         3.70 o
   0  -7   5         14.93         23.14         2.21 o
   1  -7   5          2.51          1.67         0.15 o
   2  -7   5         13.28         15.30         0.55 o
   3  -7   5        213.45        244.23         4.99 o
   4  -7   5        291.65        334.50         6.98 o
   5  -7   5        157.28        178.29         3.32 o
   6  -7   5         19.37         21.63         2.82 o
   7  -7   5          0.99          0.84         0.30 o
   8  -7   5         13.79         15.40         1.51 o
   9  -7   5        138.01        133.79         2.90 o
  10  -7   5        136.10        126.55         6.70 o
  -5  -6   5          4.58          3.36         0.85 o
  -4  -6   5          7.76         11.22         1.44 o
  -3  -6   5          6.69         10.31         1.56 o
  -2  -6   5          1.82          5.54         1.58 o
  -1  -6   5        124.52        165.54         5.41 o
   0  -6   5        289.27        317.97         5.41 o
   1  -6   5         62.87         71.15         1.65 o
   2  -6   5         10.18         10.17         0.91 o
   3  -6   5          3.89          3.34         0.28 o
   4  -6   5          4.97          4.02         0.37 o
   5  -6   5        225.97        236.04         4.29 o
   6  -6   5        617.72        645.97        11.38 o
   7  -6   5        211.49        228.58         4.36 o
   8  -6   5          0.51          0.58         0.31 o
   9  -6   5          0.16         -0.11         0.40 o
  10  -6   5         41.95         40.18         1.22 o
  -6  -5   5          0.96          0.84         1.17 o
  -5  -5   5         36.24         35.31         3.19 o
  -4  -5   5        144.77        179.10         5.34 o
  -3  -5   5         51.03         67.42         2.70 o
  -2  -5   5          1.72          1.04         1.46 o
  -1  -5   5          1.77          0.99         0.10 o
   0  -5   5         25.72         24.99         0.74 o
   1  -5   5        383.03        412.51         8.22 o
   2  -5   5        402.28        407.33         6.57 o
   3  -5   5        490.83        494.22         7.84 o
   4  -5   5        158.59        170.54         3.33 o
   5  -5   5         33.25         34.31         1.01 o
   6  -5   5         66.71         71.26         1.67 o
   7  -5   5        680.16        714.82        11.37 o
   8  -5   5        241.65        267.73         6.20 o
   9  -5   5         35.58         34.42         1.06 o
  10  -5   5          3.89          3.11         0.34 o
  -7  -4   5          7.72          9.46         1.93 o
  -6  -4   5          0.64          1.76         3.11 o
  -5  -4   5          4.44          3.84         1.99 o
  -4  -4   5         15.31         21.57         1.82 o
  -3  -4   5         83.97        112.37         5.39 o
  -2  -4   5        223.71        243.20         4.54 o
  -1  -4   5         69.20         62.06         1.41 o
   0  -4   5         36.67         37.79         1.06 o
   1  -4   5          4.09          8.16         0.63 o
   2  -4   5        472.01        469.63         7.69 o
   3  -4   5        651.39        634.18         9.57 o
   4  -4   5        567.94        574.79         9.18 o
   5  -4   5        271.14        254.03         4.57 o
   6  -4   5          3.11          2.58         0.34 o
   7  -4   5          4.34          3.37         0.38 o
   8  -4   5        147.71        153.50         5.09 o
   9  -4   5         94.94        101.28         2.65 o
  10  -4   5         15.06         14.57         0.71 o
  -8  -3   5          4.39          1.24         1.59 o
  -7  -3   5         23.99         21.91         0.51 o
  -6  -3   5         73.14         79.98         1.61 o
  -5  -3   5         19.87         18.21         0.50 o
  -4  -3   5         62.55         60.84         2.93 o
  -3  -3   5         77.96         94.49         1.89 o
  -2  -3   5        126.76        134.33         2.75 o
  -1  -3   5        151.34        144.34         2.76 o
   0  -3   5        290.74        285.30         4.92 o
   1  -3   5          1.91          2.17         0.53 o
   2  -3   5          5.97          6.45         0.34 o
   3  -3   5        112.14        112.55         2.46 o
   4  -3   5        302.03        302.72         4.97 o
   5  -3   5        552.75        572.63        10.66 o
   6  -3   5         51.74         60.48         1.45 o
   7  -3   5          0.73          0.49         0.33 o
   8  -3   5         37.99         37.65         1.09 o
   9  -3   5          0.23          0.06         0.35 o
  10  -3   5          0.31         -0.04         0.25 o
  -8  -2   5          2.00          2.00         0.20 o
  -7  -2   5          7.60          5.38         0.24 o
  -6  -2   5        119.84        135.08         3.97 o
  -5  -2   5        196.82        222.34         3.95 o
  -4  -2   5         31.96         34.26         0.88 o
  -3  -2   5          0.48          1.68         0.72 o
  -2  -2   5        147.00        167.52         3.19 o
  -1  -2   5        410.69        423.41         7.08 o
   0  -2   5        798.32        720.49        11.21 o
   1  -2   5       1850.88       1740.10        53.77 o
   2  -2   5        274.09        258.66         4.56 o
   3  -2   5         23.10         23.38         0.84 o
   4  -2   5         41.75         41.35         1.40 o
   5  -2   5         14.83         14.31         0.59 o
   6  -2   5        118.00        122.17         2.53 o
   7  -2   5        311.23        312.41         5.41 o
   8  -2   5         29.85         29.29         0.88 o
   9  -2   5          6.21          6.54         0.41 o
  -9  -1   5         21.74         20.79         0.63 o
  -8  -1   5         35.58         40.74         1.06 o
  -7  -1   5          0.95          0.89         0.17 o
  -6  -1   5          5.97          5.70         0.34 o
  -5  -1   5         93.80        107.80         2.94 o
  -4  -1   5        593.69        606.87        11.22 o
  -3  -1   5        889.13        858.28        13.05 o
  -2  -1   5        301.38        302.08         5.08 o
  -1  -1   5          4.01          5.71         0.28 o
   0  -1   5        101.20        111.14         2.64 o
   1  -1   5        234.51        193.08         3.67 o
   2  -1   5        391.27        338.58         9.04 o
   3  -1   5       1342.01       1164.69        17.62 o
   4  -1   5        141.63        148.47         5.94 o
   5  -1   5        246.00        239.23         4.25 o
   6  -1   5          4.00          7.04         0.41 o
   7  -1   5        141.94        151.10         6.73 o
   8  -1   5         48.22         52.55         1.70 o
   9  -1   5         12.76         11.24         0.54 o
 -10   0   5          7.92          5.50         0.34 o
  -9   0   5         15.76         15.01         0.61 o
  -8   0   5        110.71        125.39         2.35 o
  -7   0   5         39.16         51.61         1.65 o
  -6   0   5         94.00        104.61         2.16 o
  -5   0   5         56.71         57.18         1.33 o
  -4   0   5         36.55         37.45         2.00 o
  -3   0   5         53.48         53.62         1.29 o
  -2   0   5       1066.66        979.31        14.78 o
  -1   0   5       1037.84        935.86        16.03 o
   0   0   5          5.51          6.32         0.68 o
   1   0   5        767.69        742.08        12.22 o
   2   0   5         14.43         21.47         0.78 o
   3   0   5        209.71        209.43         3.84 o
   4   0   5         22.48         28.35         1.29 o
   5   0   5         29.62         35.11         1.05 o
   6   0   5        101.59        100.55         2.65 o
   7   0   5          0.34          0.55         0.38 o
   8   0   5          3.09          4.14         0.33 o
   9   0   5         12.57         10.69         0.52 o
 -10   1   5         26.64         28.37         1.39 o
  -9   1   5          2.63          1.84         0.22 o
  -8   1   5         19.55         21.70         0.72 o
  -7   1   5        232.06        264.46         4.60 o
  -6   1   5        382.32        411.32        10.62 o
  -5   1   5        598.54        623.84        18.20 o
  -4   1   5        394.02        356.34         5.84 o
  -3   1   5         12.03         18.14         0.62 o
  -2   1   5        367.25        373.80         6.44 o
  -1   1   5        426.26        366.15         6.12 o
   0   1   5        110.67        135.16         2.79 o
   1   1   5        527.07        464.24         7.82 o
   2   1   5        858.76        790.12        12.24 o
   3   1   5         51.51         57.29         1.37 o
   4   1   5         44.01         50.05         1.19 o
   5   1   5        132.39        137.45         2.71 o
   6   1   5        143.41        153.76         2.88 o
   7   1   5         43.14         45.27         1.19 o
   8   1   5          6.89          5.95         0.36 o
 -10   2   5        157.74        164.68         4.51 o
  -9   2   5         57.55         63.95         3.83 o
  -8   2   5         27.96         28.80         0.96 o
  -7   2   5        209.51        222.01         4.34 o
  -6   2   5        186.45        183.92         3.48 o
  -5   2   5        183.35        176.67         3.26 o
  -4   2   5        366.97        343.21         6.19 o
  -3   2   5        212.95        173.75         3.55 o
  -2   2   5        824.28        790.43        12.12 o
  -1   2   5        387.32        335.58         5.60 o
   0   2   5        448.47        457.23         7.43 o
   1   2   5        116.19         97.32         1.98 o
   2   2   5       1205.36       1128.17        16.80 o
   3   2   5         93.28        109.19         2.19 o
   4   2   5          0.34          0.59         0.29 o
   5   2   5         41.65         41.47         1.07 o
   6   2   5         23.48         24.27         0.74 o
   7   2   5         14.00         13.96         0.51 o
 -10   3   5         21.47         23.05         0.84 o
  -9   3   5         31.50         37.38         1.06 o
  -8   3   5        210.01        216.02         4.17 o
  -7   3   5        234.41        235.19         7.92 o
  -6   3   5         22.60         23.44         0.81 o
  -5   3   5         41.47         42.51         1.21 o
  -4   3   5         15.14         14.00         0.58 o
  -3   3   5        510.23        460.30         8.20 o
  -2   3   5        124.65        120.75         2.43 o
  -1   3   5          7.29          6.08         0.50 o
   0   3   5        100.28         99.32         1.96 o
   1   3   5          5.61          5.11         0.39 o
   2   3   5         31.55         24.89         0.70 o
   3   3   5        185.48        189.71         3.46 o
   4   3   5         98.63        101.17         2.05 o
   5   3   5         27.63         30.05         0.87 o
   6   3   5          7.44          7.63         0.34 o
   7   3   5          0.09          0.18         0.23 o
 -11   4   5         58.21         45.70         2.79 o
 -10   4   5          4.48          4.93         0.46 o
  -9   4   5          6.44          7.67         0.64 o
  -8   4   5         94.17        101.97         2.31 o
  -7   4   5        457.45        473.97         8.61 o
  -6   4   5        460.49        461.35         9.12 o
  -5   4   5         43.81         51.60         1.24 o
  -4   4   5         35.31         36.36         1.11 o
  -3   4   5        197.43        192.87         3.69 o
  -2   4   5         60.32         62.71         1.44 o
  -1   4   5        414.50        397.24         7.68 o
   0   4   5        888.73        833.62        12.47 o
   1   4   5        140.47        143.46         2.65 o
   2   4   5          7.79          7.10         0.41 o
   3   4   5         27.55         26.31         0.75 o
   4   4   5         38.92         42.85         1.24 o
   5   4   5         36.24         42.68         3.87 o
   6   4   5         19.23         19.17         1.39 o
 -11   5   5         61.27         51.91         1.54 o
 -10   5   5        129.27        122.12         2.89 o
  -9   5   5         66.70         74.37         1.82 o
  -8   5   5          2.35          2.56         0.36 o
  -7   5   5         30.70         32.03         1.06 o
  -6   5   5        184.59        202.79        10.62 o
  -5   5   5        163.12        158.53         3.04 o
  -4   5   5        813.05        783.99        16.30 o
  -3   5   5       1005.56        927.02        31.01 o
  -2   5   5          3.05          3.03         0.31 o
  -1   5   5          9.13         10.55         1.05 o
   0   5   5        313.38        306.03         5.43 o
   1   5   5        504.56        483.36         7.83 o
   2   5   5        130.06        113.27         9.10 o
   3   5   5         23.15         28.43         0.93 o
   4   5   5          5.35          5.38         0.31 o
   5   5   5          0.08         -0.08         0.17 o
 -11   6   5          1.46          0.77         0.33 o
 -10   6   5          5.69          6.15         0.50 o
  -9   6   5         79.64         82.67         1.98 o
  -8   6   5        201.08        216.83        16.23 o
  -7   6   5         32.45         33.83         1.41 o
  -6   6   5          0.63          1.09         0.36 o
  -5   6   5          0.34          0.40         0.25 o
  -4   6   5         14.65         15.77         0.94 o
  -3   6   5        654.97        676.61        13.98 o
  -2   6   5        841.60        825.90        43.64 o
  -1   6   5         24.16         28.06         0.85 o
   0   6   5          1.74          3.48         0.26 o
   1   6   5         13.29         13.41         0.52 o
   2   6   5         20.91         23.85         0.79 o
   3   6   5         66.33         79.28         1.97 o
   4   6   5         27.18         26.21         1.21 o
 -10   7   5          2.91          1.69         0.46 o
  -9   7   5          2.45          2.25         0.45 o
  -8   7   5        122.48        140.37         5.42 o
  -7   7   5        335.86        342.89         5.94 o
  -6   7   5        243.24        250.87         4.90 o
  -5   7   5        168.52        166.46         3.09 o
  -4   7   5         17.84         18.57         0.68 o
  -3   7   5          3.22          4.20         0.32 o
  -2   7   5        151.44        158.76         6.53 o
  -1   7   5        262.28        258.06        22.77 o
   0   7   5         93.15         87.83         1.95 o
   1   7   5          6.99          6.99         0.47 o
   2   7   5          0.43          0.13         0.17 o
   3   7   5          3.05          1.75         0.24 o
 -10   8   5         12.59         14.08         4.61 o
  -9   8   5         37.59         37.21         1.60 o
  -8   8   5         23.98         23.08         0.82 o
  -7   8   5         19.99         20.12         1.56 o
  -6   8   5        107.31        119.05         3.04 o
  -5   8   5        350.49        371.67         6.49 o
  -4   8   5        251.12        269.69         4.99 o
  -3   8   5          1.80          2.12         0.26 o
  -2   8   5          0.55          0.65         0.22 o
  -1   8   5         54.18         57.38         1.36 o
   0   8   5         15.44         18.59         0.68 o
   1   8   5         16.19         17.04         0.67 o
   2   8   5         36.87         32.67         1.82 o
  -9   9   5         83.33         76.89         1.99 o
  -8   9   5         54.24         54.37         1.45 o
  -7   9   5          0.66          0.48         0.28 o
  -6   9   5          1.88          2.47         0.36 o
  -5   9   5         31.99         39.69         1.15 o
  -4   9   5         74.58         81.13         1.89 o
  -3   9   5         47.01         51.53         1.21 o
  -2   9   5         29.38         30.89         0.87 o
  -1   9   5          0.11          0.06         0.18 o
   0   9   5          3.33          3.77         0.48 o
  -8  10   5         78.26         71.57         1.89 o
  -7  10   5         72.33         72.98         1.76 o
  -6  10   5         21.96         21.42         0.75 o
  -5  10   5          8.53         10.12         0.46 o
  -4  10   5         12.89         14.55         0.55 o
  -3  10   5         33.90         32.55         1.75 o
  -2  10   5         71.59         47.43         4.02 o
   1 -10   6         12.93         15.10         2.14 o
   2 -10   6          1.78          1.30         0.10 o
   3 -10   6          2.69          2.53         0.19 o
   4 -10   6         22.95         19.38         0.64 o
   5 -10   6         43.42         40.03         1.06 o
   6 -10   6         34.44         30.69         1.94 o
   7 -10   6         37.07         32.95         0.96 o
  -1  -9   6          5.77          6.30         1.40 o
   0  -9   6          3.87          4.22         1.87 o
   1  -9   6         61.15         92.79         4.17 o
   2  -9   6         91.27         89.01         3.02 o
   3  -9   6         20.35         19.50         0.72 o
   4  -9   6          7.37          6.88         0.33 o
   5  -9   6          0.40          0.58         0.35 o
   6  -9   6         35.51         36.79         1.11 o
   7  -9   6        133.36        135.40         2.95 o
   8  -9   6          3.95          3.63         0.34 o
  -3  -8   6         18.45         12.52         1.61 o
  -2  -8   6         45.46         49.04         3.52 o
  -1  -8   6         17.63         22.07         2.25 o
   0  -8   6          4.35          4.72         2.12 o
   1  -8   6         18.86         21.74         0.55 o
   2  -8   6        131.10        135.51         4.27 o
   3  -8   6        248.23        265.45        10.28 o
   4  -8   6         42.84         46.94         1.25 o
   5  -8   6          0.60          0.80         0.23 o
   6  -8   6         11.17         11.57         0.53 o
   7  -8   6          3.93          4.41         0.35 o
   8  -8   6          5.35          5.05         0.48 o
   9  -8   6         41.42         33.31         1.00 o
  -4  -7   6          0.46         -0.16         1.37 o
  -3  -7   6         17.93         23.53         1.97 o
  -2  -7   6         99.19        126.41         4.83 o
  -1  -7   6        104.30        132.40         7.08 o
   0  -7   6         95.27        101.06         1.96 o
   1  -7   6         36.49         44.05         1.16 o
   2  -7   6          9.17          8.29         0.34 o
   3  -7   6          4.70          4.73         0.32 o
   4  -7   6         18.42         19.83         0.63 o
   5  -7   6        262.74        284.20         4.91 o
   6  -7   6        199.34        216.13         7.09 o
   7  -7   6         28.56         28.98         0.90 o
   8  -7   6         31.36         30.09         1.58 o
   9  -7   6         37.63         36.08         1.11 o
  -5  -6   6         11.84          9.09         2.25 o
  -4  -6   6         72.98         96.56         3.66 o
  -3  -6   6         49.99         67.63         4.25 o
  -2  -6   6          2.69          0.34         1.78 o
  -1  -6   6          6.67         16.53         2.02 o
   0  -6   6        113.21        147.43         2.86 o
   1  -6   6        652.85        715.44        11.01 o
   2  -6   6        332.60        354.94         5.93 o
   3  -6   6        122.88        127.17         2.45 o
   4  -6   6         23.09         20.89         1.19 o
   5  -6   6        127.61        140.34         2.83 o
   6  -6   6         92.70         98.32         3.74 o
   7  -6   6        125.32        136.22         2.70 o
   8  -6   6         82.47         86.46         2.52 o
   9  -6   6          1.79          0.66         0.29 o
  10  -6   6          0.16          7.13         7.78 o
  -6  -5   6          0.97         -1.54         1.54 o
  -5  -5   6         13.55         15.16         1.63 o
  -4  -5   6        135.87        181.20         5.72 o
  -3  -5   6        209.67        277.75         7.91 o
  -2  -5   6        165.00        201.54         9.57 o
  -1  -5   6         24.85         26.91         0.76 o
   0  -5   6         10.53          9.73         0.41 o
   1  -5   6         94.20        117.51         2.90 o
   2  -5   6        696.51        733.13        13.15 o
   3  -5   6        369.17        384.33        17.06 o
   4  -5   6         93.20         99.57         2.79 o
   5  -5   6         58.96         56.33         1.72 o
   6  -5   6         14.06         14.37         0.53 o
   7  -5   6         35.83         41.97         1.18 o
   8  -5   6        154.12        169.06         3.37 o
   9  -5   6        124.80        126.08         3.78 o
  10  -5   6         20.11         15.11         0.83 o
  -7  -4   6         21.75         16.54         1.91 o
  -6  -4   6          5.63         10.11         1.98 o
  -5  -4   6         17.97         23.20         1.96 o
  -4  -4   6         20.74         28.12         2.38 o
  -3  -4   6         60.11         62.85         1.63 o
  -2  -4   6        154.11        159.32        12.11 o
  -1  -4   6        197.84        212.61         5.05 o
   0  -4   6        193.51        196.62         3.62 o
   1  -4   6          0.39          0.48         0.34 o
   2  -4   6         10.25         10.63         0.48 o
   3  -4   6        323.66        343.63         6.18 o
   4  -4   6        507.32        507.81         9.10 o
   5  -4   6        282.50        281.98         7.68 o
   6  -4   6        138.76        141.77         2.68 o
   7  -4   6         15.02         14.94         2.65 o
   8  -4   6          6.49          5.32         0.42 o
   9  -4   6         31.73         29.17         0.98 o
  -8  -3   6          5.89          3.20         1.60 o
  -7  -3   6         16.26         12.03         0.39 o
  -6  -3   6         59.23         58.63         1.25 o
  -5  -3   6         45.08         51.19         2.83 o
  -4  -3   6         37.53         40.87         1.19 o
  -3  -3   6          1.99          1.41         0.20 o
  -2  -3   6         14.71         14.50         1.12 o
  -1  -3   6        380.08        398.22         6.57 o
   0  -3   6        875.60        896.32        13.78 o
   1  -3   6        132.49        131.37         4.48 o
   2  -3   6         73.72         70.92         1.95 o
   3  -3   6         38.41         42.49         1.10 o
   4  -3   6         50.30         55.48         1.41 o
   5  -3   6        373.84        387.97         6.37 o
   6  -3   6        360.27        373.25         6.08 o
   7  -3   6        113.08        125.40         2.75 o
   8  -3   6          9.26          9.51         0.57 o
   9  -3   6          1.05          1.18         0.28 o
  -8  -2   6          0.51          0.75         0.13 o
  -7  -2   6          8.35          6.66         0.27 o
  -6  -2   6         14.57         15.52         0.48 o
  -5  -2   6         28.82         30.37         0.79 o
  -4  -2   6        482.37        496.31         8.13 o
  -3  -2   6        504.78        524.30         8.46 o
  -2  -2   6         99.63        112.56         5.81 o
  -1  -2   6         67.49         68.70         1.57 o
   0  -2   6       1394.63       1342.48        33.88 o
   1  -2   6       1987.92       1892.67        54.99 o
   2  -2   6        878.97        839.91        12.79 o
   3  -2   6        478.94        475.43         7.68 o
   4  -2   6         70.84         70.62         1.60 o
   5  -2   6          5.79          6.30         0.51 o
   6  -2   6        119.17        122.73         4.19 o
   7  -2   6        196.73        193.36         3.72 o
   8  -2   6         49.59         50.23         1.79 o
   9  -2   6         11.36         11.05         0.54 o
  -9  -1   6          8.08          6.26         0.30 o
  -8  -1   6         47.09         50.74         1.29 o
  -7  -1   6         18.47         21.05         0.60 o
  -6  -1   6         10.17          9.90         0.43 o
  -5  -1   6         10.18          9.73         0.39 o
  -4  -1   6         15.41         17.72         0.56 o
  -3  -1   6        772.80        765.25        12.57 o
  -2  -1   6       1474.20       1370.78        19.93 o
  -1  -1   6         11.52         10.84         0.68 o
   0  -1   6          3.38          2.26         0.23 o
   1  -1   6        149.98        133.01         2.74 o
   2  -1   6        242.18        231.60         4.28 o
   3  -1   6       1082.23        986.24        24.26 o
   4  -1   6        492.98        478.42         7.64 o
   5  -1   6          0.51          0.66         0.24 o
   6  -1   6         27.27         27.67         0.85 o
   7  -1   6         17.16         16.55         0.64 o
   8  -1   6          1.56          1.57         0.33 o
   9  -1   6         29.98         24.45         1.38 o
  -9   0   6          0.33          0.91         0.22 o
  -8   0   6          6.07          6.57         0.63 o
  -7   0   6         39.79         49.59         1.29 o
  -6   0   6        137.53        145.79         2.69 o
  -5   0   6         68.98         74.95         1.66 o
  -4   0   6          5.93          6.87         0.36 o
  -3   0   6          2.42          3.28         0.26 o
  -2   0   6        382.08        375.05         6.20 o
  -1   0   6       1172.25       1090.41        17.09 o
   0   0   6        622.78        600.53         9.78 o
   1   0   6        135.85        133.06         4.11 o
   2   0   6          0.60          1.41         0.23 o
   3   0   6          7.09          9.92         0.76 o
   4   0   6         34.33         40.02         1.09 o
   5   0   6        200.88        203.67         3.73 o
   6   0   6        120.80        121.55         4.89 o
   7   0   6         12.50         11.88         1.52 o
   8   0   6          0.15          0.63         0.26 o
 -10   1   6          7.91          7.63         0.40 o
  -9   1   6         65.51         67.24         3.28 o
  -8   1   6          5.67          6.14         0.36 o
  -7   1   6          7.06          5.88         0.34 o
  -6   1   6        157.91        166.03         5.63 o
  -5   1   6        830.63        843.19        15.95 o
  -4   1   6        554.50        579.41         8.81 o
  -3   1   6         78.82         88.72         1.99 o
  -2   1   6        215.10        220.72         4.00 o
  -1   1   6        307.58        270.23         4.62 o
   0   1   6         34.10         32.38         2.12 o
   1   1   6        734.08        666.68        10.47 o
   2   1   6        893.11        804.45        12.31 o
   3   1   6          2.47          2.35         0.28 o
   4   1   6         23.15         26.52         1.00 o
   5   1   6         82.18         80.85         1.74 o
   6   1   6         44.76         48.16         1.48 o
   7   1   6         29.57         31.92         0.97 o
   8   1   6         33.57         26.52         0.88 o
 -10   2   6         22.80         20.78         1.35 o
  -9   2   6         43.20         47.93         1.88 o
  -8   2   6         97.74        113.14         2.45 o
  -7   2   6         50.27         55.76         1.39 o
  -6   2   6          0.33          0.36         0.24 o
  -5   2   6         75.51         67.87         1.51 o
  -4   2   6        379.13        334.49         6.13 o
  -3   2   6        347.01        362.08         6.44 o
  -2   2   6        350.05        346.89         5.77 o
  -1   2   6         47.33         62.85         3.48 o
   0   2   6         56.89         69.56         1.59 o
   1   2   6        393.25        371.55         6.25 o
   2   2   6        145.65        140.99         2.73 o
   3   2   6          1.80          1.36         0.24 o
   4   2   6        105.84        106.71         2.27 o
   5   2   6         98.19         93.70         2.04 o
   6   2   6          0.14          0.11         0.21 o
   7   2   6          0.47          0.45         0.22 o
 -10   3   6          1.77          1.42         0.29 o
  -9   3   6          7.80          9.57         0.52 o
  -8   3   6        107.80        117.01         2.63 o
  -7   3   6        277.78        288.84         5.26 o
  -6   3   6         69.52         74.04         1.75 o
  -5   3   6         51.92         44.62         1.25 o
  -4   3   6          4.59          3.80         0.54 o
  -3   3   6        257.17        230.22        10.58 o
  -2   3   6         51.12         58.34         2.77 o
  -1   3   6          3.14          3.30         0.31 o
   0   3   6         43.63         45.19         1.18 o
   1   3   6         12.89         14.65         1.00 o
   2   3   6          1.24          0.99         0.18 o
   3   3   6          4.40          4.40         0.31 o
   4   3   6         42.20         42.34         1.13 o
   5   3   6         94.72         79.25         1.75 o
   6   3   6         24.98         17.30         0.66 o
 -10   4   6         34.44         32.41         0.97 o
  -9   4   6          9.88         10.81         0.62 o
  -8   4   6         30.24         33.28         1.13 o
  -7   4   6        169.47        163.11         3.29 o
  -6   4   6        353.21        352.83         6.57 o
  -5   4   6        122.80        133.42         2.64 o
  -4   4   6        147.55        147.74         4.15 o
  -3   4   6        123.34        113.37         4.36 o
  -2   4   6        123.53        122.75         2.48 o
  -1   4   6         37.70         34.81         0.88 o
   0   4   6        781.41        756.73        11.67 o
   1   4   6        143.67        144.85         4.64 o
   2   4   6          3.98          5.46         0.36 o
   3   4   6         24.39         24.28         0.81 o
   4   4   6          4.38          5.66         0.30 o
   5   4   6         13.57         14.88         0.67 o
   6   4   6         26.70         21.88         0.76 o
 -10   5   6         78.85         67.83         3.66 o
  -9   5   6        163.49        169.85         3.79 o
  -8   5   6        148.78        167.67         8.78 o
  -7   5   6          6.11          7.79         0.50 o
  -6   5   6        128.87        131.07         5.90 o
  -5   5   6        135.96        136.20         3.86 o
  -4   5   6        753.30        759.29        11.73 o
  -3   5   6        109.73        113.82         5.51 o
  -2   5   6          0.53          0.09         0.35 o
  -1   5   6         10.28         11.19         0.73 o
   0   5   6         17.19         19.00         0.66 o
   1   5   6         45.32         47.54         1.19 o
   2   5   6         96.71         91.96         1.99 o
   3   5   6         86.07        104.72         3.01 o
   4   5   6         12.20         14.07         0.54 o
   5   5   6          0.60          0.48         0.27 o
 -10   6   6          2.01          2.16         0.51 o
  -9   6   6         19.73         19.55         0.76 o
  -8   6   6        239.81        245.57         4.58 o
  -7   6   6        133.67        139.30         5.23 o
  -6   6   6          6.28          8.21         0.56 o
  -5   6   6          2.58          3.30         0.37 o
  -4   6   6         13.21         12.45         0.56 o
  -3   6   6         24.55         26.33         0.85 o
  -2   6   6        203.94        205.18         3.87 o
  -1   6   6        205.79        202.51         3.78 o
   0   6   6         40.78         42.10         1.09 o
   1   6   6          0.68          0.53         0.21 o
   2   6   6          0.28          0.26         0.21 o
   3   6   6         12.83         13.18         0.48 o
   4   6   6         26.52         23.33         0.81 o
 -10   7   6         10.68          9.57         1.01 o
  -9   7   6          5.57          5.19         0.47 o
  -8   7   6         18.01         18.00         0.65 o
  -7   7   6         35.56         39.40         1.14 o
  -6   7   6        246.89        263.57         4.88 o
  -5   7   6        389.83        388.61         6.57 o
  -4   7   6         62.20         62.45         1.55 o
  -3   7   6          3.35          3.25         0.59 o
  -2   7   6         24.03         26.05         0.79 o
  -1   7   6         75.40         78.76         2.78 o
   0   7   6        106.30         92.74         2.56 o
   1   7   6         55.14         63.96         2.93 o
   2   7   6          5.54          5.06         0.54 o
   3   7   6          0.17          0.05         0.27 o
 -10   8   6        129.16         98.19         5.98 o
  -9   8   6         75.46         71.68         6.74 o
  -8   8   6          0.58          0.72         0.39 o
  -7   8   6         10.21          8.93         0.51 o
  -6   8   6         51.03         56.60         1.50 o
  -5   8   6        121.56        135.52         4.54 o
  -4   8   6        230.44        247.39         4.77 o
  -3   8   6         97.28        105.38         2.67 o
  -2   8   6         10.14         11.41         0.58 o
  -1   8   6          3.82          5.27         0.58 o
   0   8   6          3.55          4.45         0.56 o
   1   8   6         19.97         18.70         0.77 o
  -9   9   6        181.50        163.06         7.85 o
  -8   9   6         70.86         67.63         1.79 o
  -7   9   6         18.58         18.40         0.89 o
  -6   9   6         11.85         10.67         0.52 o
  -5   9   6          5.93          7.34         0.42 o
  -4   9   6         38.24         40.44         1.78 o
  -3   9   6         69.79         71.36         2.52 o
  -2   9   6         38.51         38.07         1.06 o
  -1   9   6          7.56          5.80         0.38 o
   0   9   6          0.16          0.16         0.25 o
  -7  10   6        107.09         96.42         2.45 o
  -6  10   6        120.04        119.30         2.74 o
  -5  10   6         10.86         10.79         1.08 o
  -4  10   6          3.42          3.78         0.39 o
  -3  10   6          8.20          6.88         0.61 o
   1 -10   7          2.79          4.53         1.53 o
   2 -10   7          8.54          4.91         0.72 o
   3 -10   7          2.91          2.16         0.23 o
   4 -10   7          0.95          0.47         0.18 o
   5 -10   7         28.16         24.48         1.09 o
   6 -10   7         46.58         39.16         1.20 o
  -1  -9   7          0.08          1.21         1.48 o
   0  -9   7         13.56         19.12         2.07 o
   1  -9   7         20.62         15.90         5.15 o
   2  -9   7         10.01          7.58         0.31 o
   3  -9   7         46.21         42.92         1.12 o
   4  -9   7         45.13         47.76         1.63 o
   5  -9   7          2.27          2.37         0.63 o
   6  -9   7         15.52         15.09         0.58 o
   7  -9   7         46.25         44.47         1.22 o
   8  -9   7         27.83         19.62         0.85 o
  -2  -8   7         25.53         25.22         2.24 o
  -1  -8   7         12.03         14.19         1.92 o
   0  -8   7          4.05          7.06         2.24 o
   1  -8   7         10.86         12.22         0.39 o
   2  -8   7         16.17         15.51         0.78 o
   3  -8   7         79.35         77.83         1.80 o
   4  -8   7        100.53        109.50         2.32 o
   5  -8   7         42.89         43.90         1.13 o
   6  -8   7         44.69         48.01         1.20 o
   7  -8   7          0.37          0.32         0.25 o
   8  -8   7         15.97         14.16         0.58 o
  -4  -7   7          0.08          2.99         1.29 o
  -3  -7   7          1.29          2.21         1.96 o
  -2  -7   7          6.15          8.11         2.02 o
  -1  -7   7         41.90         60.23         3.81 o
   0  -7   7        111.44        108.05         4.85 o
   1  -7   7         77.60         79.67         2.13 o
   2  -7   7         24.25         21.82         0.66 o
   3  -7   7          7.68          9.90         0.88 o
   4  -7   7          0.30          0.18         0.22 o
   5  -7   7        161.29        169.25         3.27 o
   6  -7   7        102.79        102.76         3.03 o
   7  -7   7          0.59          0.49         0.25 o
   8  -7   7          0.32          0.37         0.30 o
   9  -7   7          0.47          0.39         0.29 o
  -5  -6   7         16.56         16.46         4.83 o
  -4  -6   7         25.83         32.20         2.40 o
  -3  -6   7         44.77         62.72         3.35 o
  -2  -6   7         33.26         49.14         3.14 o
  -1  -6   7          0.68          1.04         0.11 o
   0  -6   7          7.43          7.61         0.30 o
   1  -6   7        255.45        286.88         5.09 o
   2  -6   7        243.57        275.14         6.06 o
   3  -6   7         11.15         12.77         0.59 o
   4  -6   7          8.19          9.58         0.43 o
   5  -6   7          1.35          2.03         0.29 o
   6  -6   7         11.06          9.56         0.52 o
   7  -6   7         28.77         31.97         1.03 o
   8  -6   7        137.50        138.15         2.93 o
   9  -6   7         19.06         17.24         4.26 o
  -6  -5   7          0.62          1.74         2.58 o
  -5  -5   7          5.80          7.88         4.77 o
  -4  -5   7         58.51         79.68         3.50 o
  -3  -5   7        111.05        137.09         4.61 o
  -2  -5   7        155.31        163.20         5.76 o
  -1  -5   7         82.23        101.25         3.42 o
   0  -5   7         52.69         56.88         1.38 o
   1  -5   7         89.56         85.29         1.78 o
   2  -5   7         26.53         25.23         0.99 o
   3  -5   7          3.82          5.94         0.35 o
   4  -5   7        801.26        867.20        13.89 o
   5  -5   7        160.21        164.71         4.86 o
   6  -5   7        149.39        153.27         3.15 o
   7  -5   7          1.74          2.10         0.34 o
   8  -5   7        103.37        102.07         2.96 o
   9  -5   7         50.07         49.58         1.42 o
  -7  -4   7         18.77         14.06         1.70 o
  -6  -4   7         24.04         37.69         2.42 o
  -5  -4   7         38.61         54.65         2.90 o
  -4  -4   7         37.85         37.20         0.95 o
  -3  -4   7         19.62         20.43         0.85 o
  -2  -4   7          8.68         10.33         0.75 o
  -1  -4   7        187.26        218.25         3.86 o
   0  -4   7        481.36        539.85         8.35 o
   1  -4   7         15.67         12.80         0.42 o
   2  -4   7         29.94         39.99         1.64 o
   3  -4   7          1.14          0.81         0.22 o
   4  -4   7         32.72         36.79         1.02 o
   5  -4   7        254.55        261.40         8.30 o
   6  -4   7        132.80        141.40         3.33 o
   7  -4   7          0.30          0.49         0.28 o
   8  -4   7          3.25          2.61         0.33 o
   9  -4   7          8.62          6.87         0.45 o
  -7  -3   7          6.36          4.10         0.19 o
  -6  -3   7         50.51         52.21         1.28 o
  -5  -3   7        177.24        183.16         3.61 o
  -4  -3   7        192.50        201.73         3.69 o
  -3  -3   7         12.74         14.96         0.58 o
  -2  -3   7         34.39         34.25         0.87 o
  -1  -3   7         89.17        104.56         2.14 o
   0  -3   7        541.53        587.95         9.38 o
   1  -3   7        103.25        115.14         2.38 o
   2  -3   7        181.05        191.14         3.96 o
   3  -3   7        166.48        173.69         3.31 o
   4  -3   7          6.88          8.62         0.48 o
   5  -3   7         11.50         13.34         0.59 o
   6  -3   7        240.07        242.22         6.43 o
   7  -3   7        102.50        113.33         2.42 o
   8  -3   7         22.61         27.13         2.44 o
   9  -3   7          6.87          6.67         0.50 o
  -8  -2   7         25.39         21.49         0.60 o
  -7  -2   7          6.09          5.56         0.24 o
  -6  -2   7          0.48          0.68         0.16 o
  -5  -2   7        133.67        146.85         7.43 o
  -4  -2   7        384.74        411.55         6.54 o
  -3  -2   7        102.91        112.16         2.90 o
  -2  -2   7        158.09        173.78         3.21 o
  -1  -2   7        319.52        325.01         5.44 o
   0  -2   7         16.90         17.44         0.63 o
   1  -2   7         12.85         14.78         0.61 o
   2  -2   7       1055.85       1063.26        16.01 o
   3  -2   7       1018.56       1019.35        15.06 o
   4  -2   7        135.67        136.08         8.57 o
   5  -2   7          1.17          1.39         0.28 o
   6  -2   7         21.00         23.56         0.77 o
   7  -2   7         44.22         44.77         1.25 o
   8  -2   7         22.58         22.91         0.82 o
   9  -2   7         36.20         27.73         1.05 o
  -9  -1   7          6.40          3.71         0.23 o
  -8  -1   7         39.49         38.02         1.01 o
  -7  -1   7         75.31         83.71         3.09 o
  -6  -1   7         29.74         32.08         0.85 o
  -5  -1   7          0.26          0.52         0.22 o
  -4  -1   7         10.75          9.35         0.68 o
  -3  -1   7         40.69         45.91         1.76 o
  -2  -1   7        499.21        525.92         8.20 o
  -1  -1   7        868.56        880.54        13.29 o
   0  -1   7        451.72        449.04         8.02 o
   1  -1   7          1.26          1.68         0.21 o
   2  -1   7         27.60         27.50         0.88 o
   3  -1   7        271.81        273.89         6.32 o
   4  -1   7        603.16        603.76         9.32 o
   5  -1   7        197.93        209.70         4.24 o
   6  -1   7         23.65         25.74         0.87 o
   7  -1   7          3.05          4.20         0.38 o
   8  -1   7          0.39          0.29         0.23 o
  -9   0   7          0.37          0.24         0.18 o
  -8   0   7          0.47          0.33         0.19 o
  -7   0   7          7.34          7.66         0.36 o
  -6   0   7        187.25        203.19         3.69 o
  -5   0   7        378.37        421.54         6.64 o
  -4   0   7         45.06         48.18         1.29 o
  -3   0   7          3.03          3.07         0.30 o
  -2   0   7         54.10         61.28         1.41 o
  -1   0   7        316.29        338.15         5.83 o
   0   0   7       1333.60       1266.05        19.41 o
   1   0   7       1131.93       1091.40        16.44 o
   2   0   7        101.73         97.18         2.02 o
   3   0   7          4.48          5.52         0.61 o
   4   0   7         14.52         12.75         0.54 o
   5   0   7         94.39        101.23         2.08 o
   6   0   7         96.26        102.17         2.20 o
   7   0   7         26.93         26.80         0.85 o
   8   0   7          2.67          2.05         0.56 o
  -9   1   7         42.31         40.67         1.06 o
  -8   1   7          0.25          0.21         0.26 o
  -7   1   7         10.58         12.48         1.02 o
  -6   1   7         47.25         50.77         1.51 o
  -5   1   7        163.72        166.47         3.06 o
  -4   1   7        756.57        764.14        11.73 o
  -3   1   7        717.31        724.37        12.80 o
  -2   1   7        295.89        304.14         5.11 o
  -1   1   7        133.67        133.94         2.62 o
   0   1   7         76.60         82.09         2.01 o
   1   1   7        552.76        549.00        13.36 o
   2   1   7        645.86        619.60         9.79 o
   3   1   7         93.61         95.89         2.06 o
   4   1   7         54.92         55.05         1.55 o
   5   1   7         18.18         16.92         0.61 o
   6   1   7          1.46          2.50         0.28 o
   7   1   7         21.54         20.65         0.75 o
 -10   2   7          3.90          3.64         0.35 o
  -9   2   7         52.61         56.57         1.46 o
  -8   2   7         18.45         20.79         0.87 o
  -7   2   7         20.81         25.95         0.77 o
  -6   2   7         59.27         66.94         1.87 o
  -5   2   7         22.84         21.10         1.28 o
  -4   2   7         52.68         60.33         2.12 o
  -3   2   7        333.15        335.58         5.76 o
  -2   2   7        432.64        412.60         6.93 o
  -1   2   7        307.31        292.93         8.42 o
   0   2   7         58.48         66.68         1.51 o
   1   2   7          0.28          0.34         0.19 o
   2   2   7         18.79         18.62         0.95 o
   3   2   7        102.94        112.67         2.45 o
   4   2   7        122.39        127.18         2.59 o
   5   2   7         36.90         38.07         1.02 o
   6   2   7          1.92          2.01         0.43 o
   7   2   7          0.88          0.73         0.20 o
 -10   3   7          1.15          0.81         0.29 o
  -9   3   7          1.03          0.36         0.25 o
  -8   3   7         24.62         26.37         1.98 o
  -7   3   7        179.51        178.73         3.48 o
  -6   3   7        282.38        292.24         4.88 o
  -5   3   7         63.26         67.50         2.35 o
  -4   3   7          2.61          1.79         0.28 o
  -3   3   7        103.15        114.25         3.52 o
  -2   3   7         76.74         79.05         1.93 o
  -1   3   7         94.81         96.79         2.45 o
   0   3   7        540.74        530.87         8.40 o
   1   3   7         64.76         74.48         1.73 o
   2   3   7         47.27         51.25         1.30 o
   3   3   7          7.27          8.09         0.56 o
   4   3   7         78.08         69.94         1.60 o
   5   3   7         40.62         36.42         1.07 o
   6   3   7         20.30         17.51         1.91 o
 -10   4   7         61.85         57.27         1.73 o
  -9   4   7         41.91         43.65         1.22 o
  -8   4   7          4.21          3.61         0.34 o
  -7   4   7         19.27         18.39         0.87 o
  -6   4   7        172.70        172.54         4.20 o
  -5   4   7        343.08        343.20         5.71 o
  -4   4   7        443.86        436.88         8.60 o
  -3   4   7         67.64         73.35         1.81 o
  -2   4   7         52.37         56.98         5.07 o
  -1   4   7         14.99         13.94         0.55 o
   0   4   7        265.30        256.69         4.49 o
   1   4   7        129.19        147.30         2.91 o
   2   4   7         62.72         69.50         1.61 o
   3   4   7         34.24         33.84         0.93 o
   4   4   7          6.39          8.41         0.68 o
   5   4   7          8.10          8.15         0.40 o
 -10   5   7          6.78          6.54         0.47 o
  -9   5   7         99.03         98.85         2.31 o
  -8   5   7        168.43        172.77         5.12 o
  -7   5   7          1.84          1.30         0.31 o
  -6   5   7         42.12         43.39         1.28 o
  -5   5   7          2.07          0.96         1.06 o
  -4   5   7         54.97         55.28         1.45 o
  -3   5   7         72.19         78.13         1.87 o
  -2   5   7        128.71        138.17         2.94 o
  -1   5   7         30.51         33.95         0.96 o
   0   5   7          5.89          6.40         0.95 o
   1   5   7          0.23          0.59         0.36 o
   2   5   7         38.64         40.76         1.12 o
   3   5   7         70.39         41.79         5.14 o
   4   5   7         41.04         48.60         3.55 o
 -10   6   7          2.97          2.33         0.43 o
  -9   6   7          2.15          2.39         0.37 o
  -8   6   7         86.61         90.53         2.18 o
  -7   6   7          9.69         10.32         0.50 o
  -6   6   7         21.77         24.13         0.81 o
  -5   6   7        226.59        225.78         4.14 o
  -4   6   7         41.01         43.70         1.26 o
  -3   6   7        241.79        242.57         4.44 o
  -2   6   7        160.93        152.98         4.63 o
  -1   6   7        306.48        309.84         5.45 o
   0   6   7         21.93         26.72         0.77 o
   1   6   7          4.17          5.19         0.31 o
   2   6   7          1.44          1.42         0.20 o
   3   6   7          3.89          3.44         0.40 o
 -10   7   7         60.55         41.26         1.43 o
  -9   7   7         24.16         21.90         0.79 o
  -8   7   7          5.09          4.65         0.82 o
  -7   7   7          3.83          4.21         0.57 o
  -6   7   7         61.86         65.09         2.90 o
  -5   7   7        202.66        213.72         4.21 o
  -4   7   7         88.80         87.09         2.00 o
  -3   7   7          1.54          1.77         0.29 o
  -2   7   7          0.96          1.40         0.35 o
  -1   7   7         25.83         28.31         1.02 o
   0   7   7         39.01         40.01         1.12 o
   1   7   7         36.79         19.13         0.77 o
   2   7   7         22.34         21.24         0.74 o
  -9   8   7         46.93         43.72         9.13 o
  -8   8   7          0.45          0.29         0.34 o
  -7   8   7          1.67          1.37         0.53 o
  -6   8   7          4.64          4.60         0.35 o
  -5   8   7          0.58          0.93         0.30 o
  -4   8   7         61.89         67.39         1.73 o
  -3   8   7         99.86        106.37         2.29 o
  -2   8   7         18.45         21.54         0.70 o
  -1   8   7          7.55          8.35         0.39 o
   0   8   7          1.57          1.98         0.25 o
  -8   9   7         16.08         13.63         0.62 o
  -7   9   7        148.82        134.68         6.12 o
  -6   9   7         34.74         31.77         0.95 o
  -5   9   7          7.21          7.87         0.48 o
  -4   9   7          2.10          1.95         0.28 o
  -3   9   7         33.41         32.86         1.20 o
  -2   9   7         30.67         28.52         0.84 o
  -1   9   7         18.69         12.28         1.22 o
  -6  10   7        142.28        100.95         2.98 o
  -5  10   7         58.85         43.23         1.49 o
   3 -10   8          6.37          3.57         0.30 o
   4 -10   8          0.37          0.38         0.16 o
   5 -10   8          7.02          5.00         0.39 o
   0  -9   8          1.85          4.72         2.27 o
   1  -9   8          0.93          0.80         1.89 o
   2  -9   8         66.74         58.57         1.48 o
   3  -9   8         50.77         45.56         1.10 o
   4  -9   8         18.00         15.37         1.04 o
   5  -9   8         20.66         21.04         0.67 o
   6  -9   8         14.68         15.08         0.58 o
   7  -9   8         18.62         16.25         0.65 o
  -2  -8   8          8.05          8.81         1.89 o
  -1  -8   8         20.12         28.21         2.56 o
   0  -8   8         33.50         26.23        10.28 o
   1  -8   8          0.91          1.12         0.13 o
   2  -8   8          1.04          1.21         0.18 o
   3  -8   8         79.16         81.18         1.79 o
   4  -8   8        137.34        141.98         6.81 o
   5  -8   8         76.72         75.31         1.70 o
   6  -8   8         59.32         52.72         4.71 o
   7  -8   8          6.07          5.23         0.44 o
   8  -8   8          4.27          3.88         0.42 o
  -3  -7   8          0.29          0.48         1.82 o
  -2  -7   8          0.12          2.44         1.96 o
  -1  -7   8          7.50         15.19         2.79 o
   0  -7   8         61.92         58.49         1.40 o
   1  -7   8         99.31        107.10         2.12 o
   2  -7   8         51.76         52.70         1.30 o
   3  -7   8         15.86         15.98         0.56 o
   4  -7   8          9.37          8.88         0.44 o
   5  -7   8         31.70         32.68         1.44 o
   6  -7   8         90.35         95.60         1.94 o
   7  -7   8         74.95         67.68         3.40 o
   8  -7   8         18.36         15.22         0.79 o
  -4  -6   8         12.39         18.99         2.31 o
  -3  -6   8         53.03         75.51         3.78 o
  -2  -6   8         27.72         36.46         2.84 o
  -1  -6   8          9.50          8.29         0.37 o
   0  -6   8          4.74          4.44         0.23 o
   1  -6   8         53.46         53.90         1.27 o
   2  -6   8        164.27        181.15         3.41 o
   3  -6   8        121.98        135.22         5.89 o
   4  -6   8        129.51        140.44         4.17 o
   5  -6   8         14.93         17.71         0.67 o
   6  -6   8         27.37         27.54         0.94 o
   7  -6   8         20.86         24.52         0.81 o
   8  -6   8        111.87        105.27         2.44 o
  -5  -5   8          1.68         -0.68         1.69 o
  -4  -5   8          0.16         -0.59         2.08 o
  -3  -5   8         23.69         22.19         0.73 o
  -2  -5   8        117.48        127.96         2.48 o
  -1  -5   8        102.25        110.14         3.29 o
   0  -5   8        104.60        103.32         2.14 o
   1  -5   8         22.23         22.86         0.69 o
   2  -5   8         12.97         13.82         0.52 o
   3  -5   8         61.26         63.78         1.45 o
   4  -5   8        220.30        233.53         4.46 o
   5  -5   8         34.50         34.40         0.99 o
   6  -5   8          4.88          6.16         0.37 o
   7  -5   8         10.08         10.71         0.50 o
   8  -5   8          1.95          1.16         0.34 o
  -6  -4   8         13.02         15.39         2.04 o
  -5  -4   8         28.86         23.12         1.49 o
  -4  -4   8         31.72         30.99         0.77 o
  -3  -4   8         11.15         10.04         0.35 o
  -2  -4   8          0.25          0.16         0.17 o
  -1  -4   8         39.39         46.85         1.16 o
   0  -4   8        298.59        340.11         5.55 o
   1  -4   8         62.14         64.54         2.00 o
   2  -4   8         21.25         22.96         0.71 o
   3  -4   8         12.20         12.42         0.52 o
   4  -4   8         26.46         27.95         0.86 o
   5  -4   8          0.98          0.24         0.26 o
   6  -4   8         23.51         24.12         1.04 o
   7  -4   8        105.11        107.76         8.81 o
   8  -4   8         30.83         34.98         1.10 o
  -7  -3   8          1.19          0.82         0.14 o
  -6  -3   8         14.20         14.43         1.03 o
  -5  -3   8         78.86         79.24         4.35 o
  -4  -3   8        180.99        188.71         3.40 o
  -3  -3   8         58.50         67.61         1.58 o
  -2  -3   8          0.76          0.89         0.16 o
  -1  -3   8         77.53         77.46         1.68 o
   0  -3   8         11.94         14.17         0.51 o
   1  -3   8          5.36          4.86         0.32 o
   2  -3   8        317.56        341.78         6.14 o
   3  -3   8        243.29        255.41         4.58 o
   4  -3   8          9.62          9.08         0.45 o
   5  -3   8          2.78          2.53         0.33 o
   6  -3   8         22.27         24.45         3.15 o
   7  -3   8         51.80         54.16         1.45 o
   8  -3   8         82.08         80.28         1.96 o
  -8  -2   8         39.09         26.72         0.82 o
  -7  -2   8         20.99         19.11         0.96 o
  -6  -2   8         17.01         18.77         0.98 o
  -5  -2   8         26.54         28.79         0.81 o
  -4  -2   8          2.97          3.24         0.22 o
  -3  -2   8         71.17         83.62         1.93 o
  -2  -2   8        579.07        635.84        10.80 o
  -1  -2   8        146.77        153.20         2.88 o
   0  -2   8        152.13        173.41         3.21 o
   1  -2   8         30.13         34.81         1.04 o
   2  -2   8        105.36        105.29         2.24 o
   3  -2   8        268.48        272.87         4.73 o
   4  -2   8        171.63        187.14         3.53 o
   5  -2   8         34.86         42.93         1.22 o
   6  -2   8          5.03          6.52         0.42 o
   7  -2   8          2.41          3.01         0.80 o
   8  -2   8          8.27          7.31         0.45 o
  -8  -1   8          8.08          7.20         0.31 o
  -7  -1   8         33.31         33.79         0.88 o
  -6  -1   8        163.76        175.90         3.39 o
  -5  -1   8        158.44        192.05         3.73 o
  -4  -1   8        117.55        126.66         4.23 o
  -3  -1   8        233.93        249.17         4.64 o
  -2  -1   8        364.51        411.66         6.75 o
  -1  -1   8        494.65        518.07         8.60 o
   0  -1   8         11.50         15.01         0.57 o
   1  -1   8         71.86         72.76         2.11 o
   2  -1   8          6.71          7.22         0.48 o
   3  -1   8         12.00         14.44         3.12 o
   4  -1   8         42.20         41.17         1.14 o
   5  -1   8        136.63        141.13         2.87 o
   6  -1   8         87.30         98.93         2.32 o
   7  -1   8         14.02         14.32         1.11 o
   8  -1   8          1.35          1.13         0.32 o
  -9   0   8         18.49         13.78         1.03 o
  -8   0   8          0.34          0.29         0.19 o
  -7   0   8          4.86          4.85         0.33 o
  -6   0   8        103.44        103.58         2.07 o
  -5   0   8        154.22        170.54         3.25 o
  -4   0   8        189.89        209.91         4.36 o
  -3   0   8        146.34        149.71         4.39 o
  -2   0   8          1.43          1.00         0.32 o
  -1   0   8          2.78          4.25         0.41 o
   0   0   8        191.04        196.79         3.59 o
   1   0   8        597.14        597.67         9.53 o
   2   0   8        461.12        421.84        20.37 o
   3   0   8         42.42         45.47         1.24 o
   4   0   8          0.40          0.63         0.22 o
   5   0   8          3.38          3.45         0.32 o
   6   0   8         11.91         13.72         1.98 o
   7   0   8         30.50         31.18         1.23 o
  -9   1   8         25.74         24.89         0.77 o
  -8   1   8         63.14         69.26         1.56 o
  -7   1   8         67.16         79.21         3.76 o
  -6   1   8          0.21          0.56         0.39 o
  -5   1   8          0.32          0.26         0.20 o
  -4   1   8        246.07        264.47         8.15 o
  -3   1   8        637.44        648.19        11.38 o
  -2   1   8        380.57        365.57         6.09 o
  -1   1   8        169.27        169.79         3.61 o
   0   1   8          7.06          6.92         0.36 o
   1   1   8         10.81         10.02         0.49 o
   2   1   8        245.09        232.42         4.63 o
   3   1   8        270.17        268.53        20.05 o
   4   1   8         70.73         74.56         1.78 o
   5   1   8          2.10          2.27         0.28 o
   6   1   8          1.16          1.97         0.55 o
   7   1   8          1.06          0.70         0.33 o
  -9   2   8          7.90          7.05         0.93 o
  -8   2   8         24.48         22.04         0.80 o
  -7   2   8        318.70        367.43         5.92 o
  -6   2   8         45.72         54.66         2.08 o
  -5   2   8         22.39         24.08         1.05 o
  -4   2   8         36.76         36.98         1.01 o
  -3   2   8        157.43        158.34         3.08 o
  -2   2   8        273.06        286.95         4.90 o
  -1   2   8        489.97        480.34        15.21 o
   0   2   8        119.92        119.35         2.57 o
   1   2   8          0.35          0.36         0.20 o
   2   2   8          3.18          3.16         0.37 o
   3   2   8         23.20         22.70         0.73 o
   4   2   8         30.80         31.12         1.06 o
   5   2   8         24.37         25.96         1.07 o
   6   2   8         11.82         12.70         0.79 o
 -10   3   8         16.02         13.00         0.58 o
  -9   3   8          1.38          1.66         0.28 o
  -8   3   8          0.18          0.24         0.28 o
  -7   3   8         74.30         74.94         1.78 o
  -6   3   8        484.13        502.30         8.30 o
  -5   3   8        317.62        331.85         5.97 o
  -4   3   8         63.26         69.35         1.66 o
  -3   3   8         55.92         56.63         1.52 o
  -2   3   8         41.30         39.27         1.15 o
  -1   3   8        230.93        230.40         5.41 o
   0   3   8        378.14        373.85         6.16 o
   1   3   8         52.71         54.29         1.64 o
   2   3   8         24.25         27.56         0.82 o
   3   3   8         28.48         29.78         0.91 o
   4   3   8          1.93          2.94         0.30 o
   5   3   8          1.66          1.54         0.26 o
 -10   4   8         55.10         44.63         1.41 o
  -9   4   8        100.35         98.89         2.82 o
  -8   4   8         44.36         48.33         1.27 o
  -7   4   8          5.19          4.89         0.52 o
  -6   4   8         60.78         62.72         3.01 o
  -5   4   8        251.40        247.94         4.61 o
  -4   4   8        398.09        420.64         8.50 o
  -3   4   8        460.42        491.53         8.17 o
  -2   4   8         53.78         57.59         1.51 o
  -1   4   8          6.17          8.17         0.42 o
   0   4   8         32.62         32.74         0.94 o
   1   4   8         82.22         85.82         2.63 o
   2   4   8         60.30         63.44         1.64 o
   3   4   8         64.11         59.00         1.52 o
   4   4   8         15.73         14.69         0.57 o
   5   4   8          0.05          0.28         0.85 o
 -10   5   8          1.04          0.72         0.30 o
  -9   5   8         43.22         40.97         1.20 o
  -8   5   8        182.04        185.63         3.90 o
  -7   5   8        148.07        151.73         3.09 o
  -6   5   8          7.94          7.79         0.78 o
  -5   5   8          0.35         -0.10         0.37 o
  -4   5   8          4.38          4.46         0.36 o
  -3   5   8         63.37         70.14         1.72 o
  -2   5   8        276.71        274.82         5.18 o
  -1   5   8        108.04        116.02         2.42 o
   0   5   8          0.31          0.42         0.18 o
   1   5   8          0.12          0.37         0.29 o
   2   5   8          3.26          3.68         0.28 o
   3   5   8         19.43         18.28         0.65 o
   4   5   8         50.21         44.49         1.60 o
  -9   6   8          0.46          0.39         0.40 o
  -8   6   8         15.35         17.29         0.74 o
  -7   6   8         63.61         63.37         1.68 o
  -6   6   8        206.20        208.22         4.84 o
  -5   6   8        145.90        158.62         3.13 o
  -4   6   8          2.13          3.07         0.36 o
  -3   6   8          4.00          4.54         0.36 o
  -2   6   8         44.24         45.91         1.22 o
  -1   6   8         41.66         43.55         1.31 o
   0   6   8         53.44         58.14         1.46 o
   1   6   8         68.20         57.30         3.82 o
   2   6   8          7.91          8.03         1.27 o
  -9   7   8         59.94         48.46         1.52 o
  -8   7   8          2.03          0.69         0.41 o
  -7   7   8          5.39          5.78         0.44 o
  -6   7   8         22.49         25.82         0.85 o
  -5   7   8         97.03        102.50         2.31 o
  -4   7   8         37.19         39.96         1.09 o
  -3   7   8         33.62         35.68         5.06 o
  -2   7   8         41.53         44.25         2.30 o
  -1   7   8          5.74          8.68         0.45 o
   0   7   8          0.57          0.98         0.23 o
   1   7   8         21.99         13.91         4.79 o
  -8   8   8          2.59          2.07         0.31 o
  -7   8   8         21.29         20.16         0.92 o
  -6   8   8          1.86          1.93         0.31 o
  -5   8   8         16.26         16.54         0.68 o
  -4   8   8          9.52         10.50         0.47 o
  -3   8   8         56.47         59.27         1.59 o
  -2   8   8         40.61         41.18         1.19 o
  -1   8   8         28.54         25.72         1.22 o
   0   8   8          0.73          0.58         0.23 o
  -7   9   8         73.74         59.70         1.66 o
  -6   9   8         29.18         24.90         0.85 o
  -5   9   8          0.68          0.52         0.25 o
  -4   9   8          0.75          0.26         0.35 o
  -3   9   8          5.68          5.09         0.38 o
   1  -9   9         12.00          6.83         5.80 o
   2  -9   9         15.07         11.63         0.54 o
   3  -9   9          1.81          1.39         0.18 o
   4  -9   9         34.52         31.43         0.90 o
   5  -9   9         39.02         32.50         1.00 o
  -1  -8   9         10.11         11.87         2.54 o
   0  -8   9          8.77          5.15         0.23 o
   1  -8   9         29.86         27.32         1.31 o
   2  -8   9          7.65          7.14         0.48 o
   3  -8   9          0.98          1.03         0.19 o
   4  -8   9         14.92         14.86         0.85 o
   5  -8   9         92.34         87.78         5.45 o
   6  -8   9         78.46         75.93         1.77 o
   7  -8   9         24.34         16.73         0.76 o
  -3  -7   9         16.37         18.72         2.12 o
  -2  -7   9          0.60          1.38         2.21 o
  -1  -7   9          0.24          0.28         1.41 o
   0  -7   9         43.53         40.16         1.33 o
   1  -7   9         54.75         56.35         1.36 o
   2  -7   9         72.20         70.15         1.63 o
   3  -7   9         79.66         83.69         2.65 o
   4  -7   9          5.46          6.75         0.39 o
   5  -7   9          3.14          2.93         0.33 o
   6  -7   9         38.83         36.68         1.58 o
   7  -7   9         76.41         76.22         1.84 o
  -4  -6   9         15.40         20.26         7.19 o
  -3  -6   9         17.02         25.21         2.77 o
  -2  -6   9         28.95         21.00         0.57 o
  -1  -6   9         53.94         51.97         1.71 o
   0  -6   9         10.55         10.69         0.79 o
   1  -6   9          9.33          8.43         0.35 o
   2  -6   9        101.61        112.79         3.85 o
   3  -6   9        189.02        208.12         4.99 o
   4  -6   9        144.97        150.90         3.10 o
   5  -6   9         40.95         40.72         3.06 o
   6  -6   9          6.93          8.62         0.45 o
   7  -6   9          8.86         11.23         0.58 o
   8  -6   9          8.92          6.29         0.46 o
  -5  -5   9          0.39         -1.00         2.16 o
  -4  -5   9          9.23         20.87         2.78 o
  -3  -5   9          9.33          9.09         0.31 o
  -2  -5   9         20.06         15.61         0.56 o
  -1  -5   9         92.94         93.87         2.00 o
   0  -5   9        124.05        140.95         3.43 o
   1  -5   9        101.91        107.20         2.20 o
   2  -5   9         56.15         56.57         1.61 o
   3  -5   9         12.34         12.87         1.21 o
   4  -5   9         38.06         43.43         1.29 o
   5  -5   9        123.96        128.63         3.24 o
   6  -5   9         86.17         87.81         2.09 o
   7  -5   9         11.30         11.69         0.53 o
   8  -5   9          0.21          0.22         0.28 o
  -6  -4   9         10.01         14.64         2.12 o
  -5  -4   9         18.95         14.15         0.61 o
  -4  -4   9         17.24         15.21         1.48 o
  -3  -4   9         45.28         43.57         1.09 o
  -2  -4   9         24.59         21.89         0.62 o
  -1  -4   9         22.40         19.30         0.60 o
   0  -4   9        118.44        132.77         5.41 o
   1  -4   9         81.39         89.32         2.02 o
   2  -4   9        161.23        171.79         3.22 o
   3  -4   9        157.38        164.04         3.41 o
   4  -4   9         15.59         15.51         0.68 o
   5  -4   9          2.29          1.73         0.29 o
   6  -4   9        139.06        139.63         3.12 o
   7  -4   9         57.74         54.20         4.36 o
   8  -4   9          7.84          8.30         1.29 o
  -7  -3   9          3.01          1.47         0.14 o
  -6  -3   9          2.18          2.12         0.21 o
  -5  -3   9         13.38         14.61         0.49 o
  -4  -3   9         96.89         99.33         3.40 o
  -3  -3   9        151.33        169.51         7.48 o
  -2  -3   9         86.81         95.73         2.04 o
  -1  -3   9         50.16         49.81         1.26 o
   0  -3   9         22.75         20.44         0.69 o
   1  -3   9         17.97         19.69         1.09 o
   2  -3   9        108.52        119.43         2.52 o
   3  -3   9        232.54        236.82         4.31 o
   4  -3   9         59.66         66.97         1.72 o
   5  -3   9          0.95          0.08         0.29 o
   6  -3   9          2.48          2.56         0.34 o
   7  -3   9         48.85         46.04         1.35 o
   8  -3   9         33.02         26.10         1.05 o
  -7  -2   9         23.92         18.92         0.59 o
  -6  -2   9         22.34         22.56         0.71 o
  -5  -2   9          9.77         12.03         0.57 o
  -4  -2   9          3.34          3.12         0.24 o
  -3  -2   9         12.22         12.37         0.49 o
  -2  -2   9        177.68        200.77         3.77 o
  -1  -2   9        239.41        268.80         4.70 o
   0  -2   9         11.01         12.53         0.72 o
   1  -2   9          0.28          0.71         0.40 o
   2  -2   9          0.31          0.43         0.23 o
   3  -2   9         12.79         15.36         0.61 o
   4  -2   9        116.48        128.13         2.65 o
   5  -2   9         93.58         95.44         6.74 o
   6  -2   9         26.62         32.65         1.06 o
   7  -2   9         17.00         17.83         0.88 o
  -8  -1   9          0.97          0.77         0.16 o
  -7  -1   9          7.26          5.70         0.32 o
  -6  -1   9        109.60        106.68         2.15 o
  -5  -1   9         97.04        109.86         2.41 o
  -4  -1   9          0.99          2.63         0.89 o
  -3  -1   9          6.95          7.05         0.56 o
  -2  -1   9          4.97          5.21         0.33 o
  -1  -1   9        102.63        106.87         2.45 o
   0  -1   9        101.90        115.30         2.58 o
   1  -1   9        644.12        666.56        10.59 o
   2  -1   9         14.37         15.89         0.59 o
   3  -1   9         52.91         47.96         1.96 o
   4  -1   9          1.82          2.04         0.27 o
   5  -1   9         51.29         52.61         1.86 o
   6  -1   9        100.73        101.99         2.47 o
   7  -1   9         46.88         41.95         1.32 o
  -8   0   9          9.90          9.84         0.44 o
  -7   0   9          4.97          5.81         0.33 o
  -6   0   9         13.20         12.54         0.47 o
  -5   0   9         14.46         15.12         0.52 o
  -4   0   9         69.36         71.65         2.46 o
  -3   0   9        294.41        312.35         5.25 o
  -2   0   9        153.81        159.55         3.28 o
  -1   0   9         76.44         79.08         2.16 o
   0   0   9         98.16        101.41         2.24 o
   1   0   9        212.63        209.43         4.03 o
   2   0   9        521.01        527.55         8.43 o
   3   0   9         75.05         91.16         3.79 o
   4   0   9          3.60          5.27         0.40 o
   5   0   9          9.89         10.87         0.49 o
   6   0   9          9.06         10.04         0.49 o
   7   0   9         11.87          9.34         0.51 o
  -9   1   9         10.15          7.89         0.52 o
  -8   1   9         36.44         34.05         1.58 o
  -7   1   9        109.67        126.70         2.69 o
  -6   1   9          3.85          6.30         0.37 o
  -5   1   9         76.13         78.89         5.84 o
  -4   1   9          5.27          6.89         1.40 o
  -3   1   9        132.75        139.62         3.12 o
  -2   1   9        124.89        134.66         2.63 o
  -1   1   9        223.24        226.30         4.23 o
   0   1   9          9.84         10.75         0.77 o
   1   1   9          3.23          3.40         0.47 o
   2   1   9         46.95         51.19         1.42 o
   3   1   9         50.37         51.79         1.42 o
   4   1   9         54.24         64.08         4.04 o
   5   1   9         73.54         72.96         4.76 o
   6   1   9          1.52          1.32         0.25 o
  -9   2   9          3.72          3.13         0.31 o
  -8   2   9         44.71         42.41         1.13 o
  -7   2   9         43.27         45.65         1.49 o
  -6   2   9          3.74          4.84         0.35 o
  -5   2   9         55.43         59.53         1.50 o
  -4   2   9         32.74         34.46         1.15 o
  -3   2   9         29.40         29.71         0.93 o
  -2   2   9          0.53         -0.84         2.99 o
  -1   2   9        237.95        235.37         9.01 o
   0   2   9        244.76        238.95         4.38 o
   1   2   9         41.48         46.27         1.21 o
   2   2   9          2.68          3.13         0.48 o
   3   2   9          0.26          0.16         0.23 o
   4   2   9          0.79          0.39         0.25 o
   5   2   9         21.15         21.20         0.91 o
  -9   3   9          5.89          5.87         0.38 o
  -8   3   9         25.06         26.19         0.81 o
  -7   3   9          4.41          3.93         0.63 o
  -6   3   9          6.07          7.16         1.13 o
  -5   3   9        227.68        241.78         4.37 o
  -4   3   9        420.56        420.72         7.21 o
  -3   3   9         96.03        110.64         2.55 o
  -2   3   9          0.34          0.80         0.26 o
  -1   3   9          0.21          0.35         0.25 o
   0   3   9        110.72        111.79         2.32 o
   1   3   9        189.96        185.95         4.22 o
   2   3   9         60.10         68.23         1.81 o
   3   3   9          3.14          3.83         0.36 o
   4   3   9          1.05          2.16         0.40 o
   5   3   9          0.41          0.26         0.21 o
  -9   4   9        112.33         99.53         2.37 o
  -8   4   9         92.68        101.46         2.24 o
  -7   4   9          9.19         10.27         0.57 o
  -6   4   9          2.98          2.79         0.36 o
  -5   4   9          5.26          5.07         0.40 o
  -4   4   9        125.48        132.80         2.74 o
  -3   4   9        473.26        486.89        20.20 o
  -2   4   9        174.94        186.27         3.91 o
  -1   4   9          1.03          1.54         0.27 o
   0   4   9          1.80          3.06         0.62 o
   1   4   9          2.38          1.73         0.30 o
   2   4   9         27.05         28.85         1.36 o
   3   4   9         33.60         32.68         2.00 o
   4   4   9          8.16          7.85         0.72 o
  -9   5   9          1.16          0.98         0.31 o
  -8   5   9         51.25         53.02         1.52 o
  -7   5   9        206.81        213.22         4.11 o
  -6   5   9        141.86        149.78         3.51 o
  -5   5   9         10.67          9.01         2.80 o
  -4   5   9          3.39          3.54         0.35 o
  -3   5   9         10.73          9.71         0.49 o
  -2   5   9         99.75         99.55         2.24 o
  -1   5   9         83.66         86.66         2.02 o
   0   5   9         36.76         41.82         1.20 o
   1   5   9          5.07          5.89         0.33 o
   2   5   9          7.03          9.22         0.54 o
   3   5   9          0.10         -0.14         0.21 o
  -9   6   9         22.51         15.90         0.63 o
  -8   6   9         12.59         11.84         0.57 o
  -7   6   9         35.48         35.48         1.11 o
  -6   6   9         73.50         73.24         1.87 o
  -5   6   9        227.28        227.84         4.43 o
  -4   6   9        176.43        178.72        11.01 o
  -3   6   9          0.84          0.95         0.32 o
  -2   6   9          4.96          6.26         0.44 o
  -1   6   9          7.90          8.01         0.44 o
   0   6   9         38.52         41.02         1.20 o
   1   6   9         39.87         35.37         1.13 o
   2   6   9         11.67          8.50         1.23 o
  -8   7   9         57.78         47.30         3.59 o
  -7   7   9         12.94         10.33         2.64 o
  -6   7   9          1.88          2.60         0.32 o
  -5   7   9          3.23          5.36         0.40 o
  -4   7   9         81.80         84.75         2.32 o
  -3   7   9        113.36        112.07        11.32 o
  -2   7   9         10.86         14.00         0.54 o
  -1   7   9          0.72          1.05         0.28 o
   0   7   9          1.56          1.17         0.22 o
  -7   8   9         43.60         36.66         1.12 o
  -6   8   9         15.25         12.74         0.60 o
  -5   8   9          1.15          1.68         0.28 o
  -4   8   9          0.13          0.03         0.23 o
  -3   8   9         19.68         17.69         0.72 o
  -2   8   9         35.44         30.25         8.36 o
   0  -8  10         31.86         20.73         0.85 o
   1  -8  10         90.23         73.61         1.83 o
   2  -8  10          4.54          5.77         0.28 o
   3  -8  10         22.14         20.93         0.62 o
   4  -8  10          7.48          7.49         0.37 o
   5  -8  10         13.88         11.78         0.52 o
  -2  -7  10          1.51          0.99         2.07 o
  -1  -7  10          2.65          2.32         0.20 o
   0  -7  10          1.00          0.71         0.14 o
   1  -7  10         21.03         18.89         1.25 o
   2  -7  10         43.06         42.04         1.08 o
   3  -7  10         22.12         21.25         1.56 o
   4  -7  10         10.79         10.26         0.70 o
   5  -7  10          4.25          4.08         0.76 o
   6  -7  10          0.12          0.08         0.29 o
  -3  -6  10          6.04          8.61         2.80 o
  -2  -6  10          7.96          6.76         0.32 o
  -1  -6  10         55.85         53.37         1.35 o
   0  -6  10         22.78         23.19         0.82 o
   1  -6  10          1.57          1.97         0.22 o
   2  -6  10          8.70          8.20         0.39 o
   3  -6  10         46.80         46.74         1.22 o
   4  -6  10         79.42         82.25         1.91 o
   5  -6  10         92.92         91.48         2.18 o
   6  -6  10          9.87          7.73         0.44 o
   7  -6  10          0.49          0.29         0.27 o
  -4  -5  10         10.40          6.58         0.22 o
  -3  -5  10         11.79         10.70         0.37 o
  -2  -5  10         10.14          8.99         0.38 o
  -1  -5  10         91.92         97.65         6.06 o
   0  -5  10         48.06         48.53         2.27 o
   1  -5  10         59.70         59.98         1.46 o
   2  -5  10         44.04         45.21         1.11 o
   3  -5  10          8.21          9.70         0.42 o
   4  -5  10         10.69         12.20         0.51 o
   5  -5  10         44.81         45.23         1.32 o
   6  -5  10         65.81         64.20         1.71 o
   7  -5  10         14.91         11.92         0.61 o
  -5  -4  10         21.88         16.95         0.51 o
  -4  -4  10         41.74         38.22         1.02 o
  -3  -4  10         29.63         28.56         1.46 o
  -2  -4  10         13.56         12.35         0.73 o
  -1  -4  10         22.29         23.27         0.71 o
   0  -4  10         76.16         87.91         2.81 o
   1  -4  10        151.65        160.91         3.23 o
   2  -4  10        135.46        143.54         2.73 o
   3  -4  10         35.09         36.35         1.00 o
   4  -4  10         12.11         12.44         0.55 o
   5  -4  10         24.52         27.87         0.97 o
   6  -4  10          4.84          5.47         0.49 o
   7  -4  10          1.37          0.76         0.33 o
  -6  -3  10          8.26          5.49         0.31 o
  -5  -3  10          2.91          3.58         0.22 o
  -4  -3  10         33.19         31.73         0.87 o
  -3  -3  10        154.86        174.79         3.57 o
  -2  -3  10        115.58        129.10         2.69 o
  -1  -3  10         86.14         95.75         2.14 o
   0  -3  10         87.85         90.01         5.47 o
   1  -3  10         24.74         24.79         0.76 o
   2  -3  10         77.22         83.66         1.99 o
   3  -3  10        126.99        132.02         2.69 o
   4  -3  10         43.77         42.64         2.75 o
   5  -3  10         31.60         33.86         1.02 o
   6  -3  10         12.68          9.86         2.93 o
   7  -3  10          0.53          0.17         0.25 o
  -7  -2  10         30.88         20.91         0.63 o
  -6  -2  10         32.46         32.34         0.92 o
  -5  -2  10         27.94         29.25         0.82 o
  -4  -2  10         23.62         23.66         4.29 o
  -3  -2  10         13.10         13.04         1.06 o
  -2  -2  10         70.98         77.76         3.41 o
  -1  -2  10        170.32        193.56         8.20 o
   0  -2  10        195.49        217.94         4.22 o
   1  -2  10         86.13         94.24         2.07 o
   2  -2  10          1.54          3.04         0.27 o
   3  -2  10          0.43          0.56         0.26 o
   4  -2  10         55.67         56.61         1.49 o
   5  -2  10         35.30         32.27         2.34 o
   6  -2  10         45.81         45.25         1.37 o
   7  -2  10         25.38         18.80         1.08 o
  -7  -1  10          1.01          0.81         0.18 o
  -6  -1  10         23.39         22.37         0.71 o
  -5  -1  10        142.06        152.26         3.11 o
  -4  -1  10        184.68        202.72         4.05 o
  -3  -1  10         33.01         31.91         1.05 o
  -2  -1  10          0.20          0.34         0.17 o
  -1  -1  10         12.74         13.79         0.55 o
   0  -1  10         80.69         93.88         3.83 o
   1  -1  10        128.66        131.74         2.67 o
   2  -1  10        106.36        112.79         2.35 o
   3  -1  10         32.31         46.53         1.26 o
   4  -1  10          0.29          0.40         0.28 o
   5  -1  10          0.60          0.28         0.27 o
   6  -1  10         38.43         36.63         1.18 o
  -8   0  10         31.38         24.88         0.79 o
  -7   0  10         20.94         22.89         0.72 o
  -6   0  10         15.36         15.32         0.54 o
  -5   0  10          0.67          0.29         0.35 o
  -4   0  10         53.16         56.19         1.53 o
  -3   0  10        343.50        376.41         6.85 o
  -2   0  10        103.68        118.07         2.48 o
  -1   0  10          1.89          2.63         0.48 o
   0   0  10         23.15         25.67         1.93 o
   1   0  10         14.58         18.97         0.69 o
   2   0  10         32.49         38.09         1.49 o
   3   0  10        105.18        106.97         2.42 o
   4   0  10        100.50        105.42         3.79 o
   5   0  10         45.28         49.84         1.98 o
   6   0  10          1.17          0.56         0.26 o
  -8   1  10         12.79          9.49         0.48 o
  -7   1  10         76.49         78.78         1.90 o
  -6   1  10         36.41         41.90         1.12 o
  -5   1  10          0.30          0.31         0.22 o
  -4   1  10          0.18          0.10         0.20 o
  -3   1  10          0.26          0.60         0.49 o
  -2   1  10         26.98         31.98         0.93 o
  -1   1  10        136.30        144.42         2.76 o
   0   1  10        102.03        108.67         2.37 o
   1   1  10         42.53         56.86         4.05 o
   2   1  10          1.57          3.44         0.35 o
   3   1  10          0.65          0.60         0.27 o
   4   1  10         64.02         63.33         1.59 o
   5   1  10        120.34        102.89         5.70 o
  -8   2  10          0.30          0.16         0.23 o
  -7   2  10          4.27          3.90         0.33 o
  -6   2  10         28.10         29.99         0.96 o
  -5   2  10         58.78         61.20         1.51 o
  -4   2  10         45.59         46.17         1.30 o
  -3   2  10          0.31          0.40         0.23 o
  -2   2  10         11.82         12.28         0.62 o
  -1   2  10         10.54         11.08         0.48 o
   0   2  10        161.80        168.15         3.41 o
   1   2  10        177.27        190.87         3.66 o
   2   2  10         25.51         32.39         1.00 o
   3   2  10          0.32          0.55         0.21 o
   4   2  10          9.38          9.33         0.68 o
   5   2  10         15.74         10.51         1.18 o
  -8   3  10         40.38         41.51         1.22 o
  -7   3  10         58.91         62.55         2.56 o
  -6   3  10          7.63          7.80         0.46 o
  -5   3  10        152.01        166.08         3.41 o
  -4   3  10        114.95        132.40         4.06 o
  -3   3  10         71.72         79.68         1.87 o
  -2   3  10         33.82         33.57         1.30 o
  -1   3  10          0.62          0.69         0.21 o
   0   3  10         28.85         34.52         1.03 o
   1   3  10         44.86         46.97         1.33 o
   2   3  10         32.10         36.80         1.21 o
   3   3  10         63.66         62.18         3.30 o
   4   3  10         16.84         16.44         0.61 o
  -8   4  10         56.65         57.51         4.85 o
  -7   4  10         11.59         11.52         0.53 o
  -6   4  10          0.31          0.24         0.24 o
  -5   4  10          0.73          1.12         0.41 o
  -4   4  10          0.43          0.39         0.29 o
  -3   4  10         44.13         50.12         6.64 o
  -2   4  10        146.07        156.57         3.17 o
  -1   4  10         88.42         98.62         2.18 o
   0   4  10         12.57         17.75         0.86 o
   1   4  10          0.54          0.96         0.28 o
   2   4  10          1.02          1.52         0.23 o
   3   4  10         12.18         12.37         0.48 o
  -8   5  10          2.51          2.16         0.45 o
  -7   5  10         30.94         27.30         0.88 o
  -6   5  10        117.32        112.89         2.55 o
  -5   5  10         89.02         95.89         4.74 o
  -4   5  10          8.49         10.20         3.94 o
  -3   5  10         22.40         26.29         0.89 o
  -2   5  10          0.31          0.30         0.26 o
  -1   5  10         83.11         81.50         2.66 o
   0   5  10         58.06         58.81         1.45 o
   1   5  10         11.10         12.87         0.54 o
   2   5  10          0.14          0.25         0.23 o
  -8   6  10          4.54          4.20         0.36 o
  -7   6  10          1.94          2.05         0.31 o
  -6   6  10          7.04          5.12         3.00 o
  -5   6  10        110.02        122.77         3.13 o
  -4   6  10        145.84        150.24         3.27 o
  -3   6  10         18.09         20.62         0.74 o
  -2   6  10          0.26          0.18         0.28 o
  -1   6  10          0.10          0.03         0.24 o
   0   6  10          0.41          0.19         0.25 o
   1   6  10          9.04          6.87         0.48 o
  -7   7  10         22.81         20.74         4.78 o
  -6   7  10          0.13          0.44         0.40 o
  -5   7  10          1.69          2.00         0.28 o
  -4   7  10         18.30         19.49         0.80 o
  -3   7  10         11.26         11.81         0.55 o
  -2   7  10         16.19         14.93         0.85 o
  -1   7  10         21.47         18.67         0.76 o
  -5   8  10          1.25          0.44         0.76 o
  -4   8  10          0.70          1.14         0.35 o
   0  -7  11          8.22          5.66         0.25 o
   1  -7  11          0.48          0.67         0.17 o
   2  -7  11          3.24          3.07         0.23 o
   3  -7  11         46.07         42.87         1.34 o
   4  -7  11         80.77         72.30         2.21 o
   5  -7  11          2.11          1.73         0.26 o
  -2  -6  11          0.86          0.50         0.27 o
  -1  -6  11         43.02         39.45         1.22 o
   0  -6  11         22.89         20.37         0.95 o
   1  -6  11          0.15          0.27         0.14 o
   2  -6  11          4.38          4.51         0.30 o
   3  -6  11          0.31          0.04         0.24 o
   4  -6  11         50.17         48.94         1.31 o
   5  -6  11         62.84         60.04         1.64 o
   6  -6  11          7.29          4.78         0.42 o
  -3  -5  11          0.74          0.46         0.21 o
  -2  -5  11          0.12          0.05         0.14 o
  -1  -5  11          3.56          2.84         0.24 o
   0  -5  11         12.53         11.87         0.44 o
   1  -5  11         33.43         33.03         0.96 o
   2  -5  11         22.79         19.44         0.71 o
   3  -5  11          5.55          4.18         0.39 o
   4  -5  11          1.99          1.88         0.26 o
   5  -5  11          3.67          3.04         0.30 o
   6  -5  11         14.33         11.32         0.54 o
  -4  -4  11          0.44          0.30         0.14 o
  -3  -4  11          3.75          2.44         0.92 o
  -2  -4  11         53.57         56.89         1.39 o
  -1  -4  11          6.00          6.41         0.33 o
   0  -4  11          0.23          0.62         0.22 o
   1  -4  11         13.95         12.70         0.49 o
   2  -4  11         58.08         64.89         1.64 o
   3  -4  11        111.69        121.83         2.62 o
   4  -4  11         28.18         23.50         0.82 o
   5  -4  11          1.05          0.98         0.28 o
   6  -4  11          0.51          0.33         0.27 o
  -5  -3  11          0.22          0.04         0.12 o
  -4  -3  11          0.45          0.46         0.18 o
  -3  -3  11         24.43         24.02         0.85 o
  -2  -3  11         69.07         79.79         1.90 o
  -1  -3  11         91.71        105.52         2.87 o
   0  -3  11         32.14         33.03         0.99 o
   1  -3  11          4.61          3.91         0.28 o
   2  -3  11          6.30          6.96         1.03 o
   3  -3  11         22.40         25.11         0.83 o
   4  -3  11         74.35         73.79         1.84 o
   5  -3  11         37.64         36.91         1.13 o
   6  -3  11          0.15          0.00         0.27 o
  -6  -2  11         24.63         22.00         1.21 o
  -5  -2  11         27.00         27.39         0.85 o
  -4  -2  11         20.58         20.11         0.67 o
  -3  -2  11          2.97          2.68         0.26 o
  -2  -2  11          8.61          8.81         0.39 o
  -1  -2  11         98.04        104.42         2.27 o
   0  -2  11        116.19        125.24         2.77 o
   1  -2  11         53.48         57.71         1.58 o
   2  -2  11         17.57         17.99         0.73 o
   3  -2  11          0.17          0.28         0.23 o
   4  -2  11          0.36          0.39         0.24 o
   5  -2  11          7.95          4.27         2.66 o
   6  -2  11         22.14         18.18         0.67 o
  -7  -1  11          7.42          5.46         0.37 o
  -6  -1  11          3.02          2.26         0.35 o
  -5  -1  11         60.18         59.66         2.91 o
  -4  -1  11        113.82        124.77         2.64 o
  -3  -1  11         84.81         94.09         2.07 o
  -2  -1  11         92.56        103.70         2.19 o
  -1  -1  11         13.89         14.27         0.54 o
   0  -1  11          0.18          0.17         0.18 o
   1  -1  11         45.06         49.45         1.26 o
   2  -1  11        107.79        116.29         2.94 o
   3  -1  11         44.34         45.52         1.27 o
   4  -1  11          1.20          0.67         0.25 o
   5  -1  11          0.98          1.09         0.28 o
  -7   0  11         36.56         35.88         2.00 o
  -6   0  11         37.13         37.54         1.65 o
  -5   0  11         28.46         29.78         1.01 o
  -4   0  11         24.14         28.45         0.98 o
  -3   0  11         29.05         31.29         1.09 o
  -2   0  11        156.96        173.44         3.42 o
  -1   0  11        279.31        305.37         5.23 o
   0   0  11          6.89          7.66         0.35 o
   1   0  11         27.03         28.29         0.90 o
   2   0  11         19.54         22.74         0.79 o
   3   0  11         48.83         51.67         1.41 o
   4   0  11         24.56         25.51         1.10 o
   5   0  11         30.93         28.57         1.36 o
  -7   1  11         43.93         41.84         1.27 o
  -6   1  11        103.55        103.83         5.10 o
  -5   1  11         40.83         39.00         1.26 o
  -4   1  11         17.24         19.92         2.24 o
  -3   1  11          7.91         10.73         0.47 o
  -2   1  11          0.29          0.16         0.22 o
  -1   1  11         49.45         53.58         1.45 o
   0   1  11        158.24        156.09         3.56 o
   1   1  11         34.00         38.89         5.18 o
   2   1  11          0.16          0.53         0.23 o
   3   1  11          0.62          0.58         0.40 o
   4   1  11         15.47         15.79         0.93 o
  -8   2  11          6.73          4.16         0.33 o
  -7   2  11         16.24         14.75         0.61 o
  -6   2  11         14.92         15.34         0.62 o
  -5   2  11         55.43         55.89         4.58 o
  -4   2  11        111.78        118.40         3.07 o
  -3   2  11         55.90         63.86         1.59 o
  -2   2  11          1.09          1.07         0.27 o
  -1   2  11          0.50          0.31         0.19 o
   0   2  11         51.22         59.11         9.14 o
   1   2  11         86.70         88.30         2.10 o
   2   2  11         24.41         27.78         0.89 o
   3   2  11         32.76         35.25         1.12 o
   4   2  11         20.04         16.87         0.70 o
  -8   3  11         29.16         22.77         0.87 o
  -7   3  11         20.87         19.12         0.73 o
  -6   3  11          5.70          6.10         0.62 o
  -5   3  11          2.07          2.03         0.73 o
  -4   3  11         14.06         16.63         0.74 o
  -3   3  11        180.84        206.51         4.41 o
  -2   3  11        104.64        114.22         2.56 o
  -1   3  11         12.51         17.75         0.64 o
   0   3  11         15.17         22.00         0.75 o
   1   3  11          3.98          3.79         0.33 o
   2   3  11         10.61         11.38         0.80 o
   3   3  11         78.12         66.14         1.76 o
  -8   4  11          5.22          4.00         0.41 o
  -7   4  11         10.75          9.27         0.50 o
  -6   4  11         73.90         76.32         1.90 o
  -5   4  11         17.44         21.41         0.74 o
  -4   4  11         32.07         33.52         1.00 o
  -3   4  11          2.42          4.19         0.64 o
  -2   4  11         89.23         90.60         2.13 o
  -1   4  11        169.32        181.71         3.75 o
   0   4  11         49.33         60.06         2.61 o
   1   4  11          0.12          0.15         0.35 o
   2   4  11          0.56          0.53         0.22 o
  -7   5  11          1.26          1.90         0.35 o
  -6   5  11         38.18         33.93         1.04 o
  -5   5  11        155.16        154.46         3.18 o
  -4   5  11         48.83         45.87         3.99 o
  -3   5  11          3.15          3.25         0.34 o
  -2   5  11          4.40          4.70         0.44 o
  -1   5  11         27.45         27.81         0.98 o
   0   5  11         12.99         13.39         0.56 o
   1   5  11         36.11         26.64         1.36 o
  -7   6  11          0.82          0.38         0.30 o
  -6   6  11          0.42         -0.19         0.23 o
  -5   6  11         13.57         13.95         0.90 o
  -4   6  11         52.59         47.29         1.89 o
  -3   6  11         56.67         54.85         1.48 o
  -2   6  11         51.33         48.80         2.34 o
  -1   6  11          4.39          4.37         0.56 o
  -5   7  11          0.82          0.48         0.28 o
  -4   7  11          4.93          3.41         0.42 o
  -1  -6  12         12.64          7.76         0.42 o
   0  -6  12         46.83         38.25         1.91 o
   1  -6  12         14.93         12.23         0.49 o
   2  -6  12          0.12          0.63         0.38 o
   3  -6  12          1.07          0.76         0.21 o
   4  -6  12          5.94          4.47         0.42 o
  -2  -5  12          0.30         -0.07         0.14 o
  -1  -5  12          0.26          0.30         0.19 o
   0  -5  12          1.03          1.03         0.17 o
   1  -5  12         14.28         13.23         0.58 o
   2  -5  12         32.13         29.89         0.92 o
   3  -5  12         42.21         39.50         1.12 o
   4  -5  12          7.07          6.45         0.88 o
   5  -5  12          4.33          3.55         0.33 o
  -3  -4  12         30.74         25.50         0.78 o
  -2  -4  12         27.31         25.93         0.81 o
  -1  -4  12          0.59          0.03         0.17 o
   0  -4  12          0.14          0.19         0.23 o
   1  -4  12          0.11         -0.07         0.18 o
   2  -4  12         22.96         22.41         0.77 o
   3  -4  12         88.89         96.31         2.14 o
   4  -4  12         26.07         25.63         0.83 o
   5  -4  12          6.52          5.14         0.36 o
  -4  -3  12         16.15         15.91         0.63 o
  -3  -3  12          0.17          0.22         0.24 o
  -2  -3  12         44.78         45.84         1.29 o
  -1  -3  12         36.41         37.66         1.06 o
   0  -3  12         10.59         10.62         0.47 o
   1  -3  12          6.64          6.29         0.60 o
   2  -3  12         11.93         12.39         0.90 o
   3  -3  12         11.47         10.30         0.49 o
   4  -3  12          6.41          6.15         0.48 o
   5  -3  12         21.45         18.60         0.89 o
  -5  -2  12          7.32          6.72         0.67 o
  -4  -2  12         11.57         11.44         0.47 o
  -3  -2  12          2.14          1.36         0.35 o
  -2  -2  12          1.75          1.90         0.23 o
  -1  -2  12          1.90          1.38         0.23 o
   0  -2  12          8.61          8.46         0.47 o
   1  -2  12        118.26        130.29         2.88 o
   2  -2  12         66.88         72.60         1.90 o
   3  -2  12          0.63          1.05         0.26 o
   4  -2  12          0.10          0.34         0.24 o
   5  -2  12          3.01          0.71         0.28 o
  -6  -1  12          0.93          0.50         0.25 o
  -5  -1  12          2.08          1.42         0.21 o
  -4  -1  12         29.02         30.23         1.08 o
  -3  -1  12         76.76         81.91         2.75 o
  -2  -1  12         66.75         71.81         1.75 o
  -1  -1  12          4.19          3.75         0.31 o
   0  -1  12          0.63          1.47         0.61 o
   1  -1  12         13.16         13.74         0.55 o
   2  -1  12         41.41         41.06         2.31 o
   3  -1  12         23.03         22.11         0.77 o
   4  -1  12         10.92         13.81         2.20 o
  -6   0  12         16.94         15.13         0.56 o
  -5   0  12          6.53          5.58         0.36 o
  -4   0  12          0.56          0.42         0.22 o
  -3   0  12         25.20         26.32         0.81 o
  -2   0  12         80.48         83.41         3.11 o
  -1   0  12         29.79         30.00         0.94 o
   0   0  12         14.94         16.37         0.75 o
   1   0  12         13.88         17.10         0.69 o
   2   0  12          0.10          0.09         0.22 o
   3   0  12          2.78          0.56         0.25 o
   4   0  12          6.48          5.49         0.38 o
  -6   1  12         38.63         34.29         1.01 o
  -5   1  12         43.97         45.10         7.48 o
  -4   1  12         37.73         37.56         1.10 o
  -3   1  12          5.49          5.52         0.36 o
  -2   1  12          0.81          0.67         0.23 o
  -1   1  12         11.47         12.73         0.49 o
   0   1  12          7.90          7.26         0.40 o
   1   1  12         18.11         16.83         0.63 o
   2   1  12         26.97         30.48         0.97 o
   3   1  12          0.10          0.19         0.41 o
  -7   2  12         16.57         11.84         0.55 o
  -6   2  12          9.44          9.62         0.47 o
  -5   2  12         15.56         15.80         1.04 o
  -4   2  12         70.45         75.61         2.07 o
  -3   2  12         85.95         88.91         2.11 o
  -2   2  12          8.73          9.23         0.47 o
  -1   2  12          0.12          0.37         0.21 o
   0   2  12          2.64          2.24         0.30 o
   1   2  12          3.21          2.90         0.30 o
   2   2  12         14.45         15.11         1.44 o
   3   2  12         38.43         26.16         1.30 o
  -7   3  12         60.73         47.80         1.96 o
  -6   3  12          1.41          1.37         0.34 o
  -5   3  12          0.66          0.74         0.33 o
  -4   3  12         11.16         14.07         2.75 o
  -3   3  12         22.13         26.49         1.03 o
  -2   3  12         35.30         38.13         1.52 o
  -1   3  12         39.31         37.76         4.64 o
   0   3  12         14.75         19.05         0.67 o
   1   3  12          1.01          0.79         0.24 o
   2   3  12          0.11         -0.02         0.48 o
  -6   4  12         44.85         41.38         1.34 o
  -5   4  12         15.57         15.72         1.01 o
  -4   4  12          6.34          7.45         0.48 o
  -3   4  12          0.17         -0.24         0.24 o
  -2   4  12          0.39          0.44         0.26 o
  -1   4  12         32.42         31.76         1.06 o
   0   4  12         39.07         37.74         1.24 o
  -6   5  12          5.49          3.43         0.36 o
  -5   5  12         45.00         39.74         1.25 o
  -4   5  12         54.65          8.40        25.45 o
  -3   5  12         33.62         31.87         1.09 o
  -2   5  12         17.93         21.87         0.83 o
  -1   5  12          0.54          0.53         0.28 o
   0  -5  13          0.98          0.16         0.17 o
   1  -5  13          1.27          1.30         0.29 o
   2  -5  13         16.92         12.61         0.68 o
  -2  -4  13         15.86         12.21         0.56 o
  -1  -4  13         51.53         48.22         1.43 o
   0  -4  13         13.16         12.49         0.49 o
   1  -4  13          1.77          2.07         0.25 o
   2  -4  13          1.66          0.85         0.26 o
   3  -4  13         27.68         24.59         0.90 o
  -3  -3  13          1.70          1.40         0.21 o
  -2  -3  13          0.96          1.18         0.30 o
  -1  -3  13          9.08          8.24         1.00 o
   0  -3  13         53.49         56.23         1.48 o
   1  -3  13         47.29         49.06         1.39 o
   2  -3  13         18.85         17.77         0.67 o
   3  -3  13          0.36          0.35         0.34 o
  -4  -2  13         13.59         10.96         0.51 o
  -3  -2  13         30.45         28.94         1.03 o
  -2  -2  13          7.07          6.60         0.40 o
  -1  -2  13          8.84         10.72         0.51 o
   0  -2  13          1.27          0.75         0.25 o
   1  -2  13        100.81        104.84         2.96 o
   2  -2  13         74.50         73.65         1.96 o
   3  -2  13         10.28         10.26         0.52 o
  -4  -1  13          1.40          0.75         0.28 o
  -3  -1  13         47.93         46.85         1.75 o
  -2  -1  13         62.17         62.01         1.75 o
  -1  -1  13          9.40          9.80         0.45 o
   0  -1  13          9.48          9.92         0.51 o
   1  -1  13         21.88         21.93         0.84 o
   2  -1  13          2.53          2.62         0.39 o
   3  -1  13         10.41          9.84         0.52 o
  -5   0  13          8.07          6.01         0.44 o
  -4   0  13          5.40          5.54         0.71 o
  -3   0  13          3.26          3.07         0.52 o
  -2   0  13          0.13          0.37         0.20 o
  -1   0  13         31.65         31.52         1.00 o
   0   0  13        117.13        125.36         2.85 o
   1   0  13         18.48         17.16         0.60 o
   2   0  13          1.26          1.46         0.37 o
  -5   1  13         23.42         19.16         2.80 o
  -4   1  13         51.03         51.10         1.62 o
  -3   1  13         22.68         22.24         0.77 o
  -2   1  13          0.47          0.88         0.26 o
  -1   1  13          0.47          0.62         0.63 o
   0   1  13         21.30         19.65         0.95 o
   1   1  13         31.51         29.85         6.09 o
   2   1  13          7.43          3.04         3.36 o
  -5   2  13          8.13          6.85         0.37 o
  -4   2  13         29.88         29.20         0.93 o
  -3   2  13         20.73         21.47         1.52 o
  -2   2  13         25.11         25.33         0.88 o
  -1   2  13          8.40          7.97         0.41 o
   0   2  13          0.70          0.08         0.20 o
   1   2  13          0.08          0.30         0.36 o
  -5   3  13         11.20          9.11         0.45 o
  -4   3  13          1.09          1.70         0.30 o
  -3   3  13          0.66          0.48         0.28 o
  -2   3  13         12.85         13.57         0.58 o
  -1   3  13         22.25         13.57         2.78 o
   0   3  13          7.62          6.51         0.44 o
  -4   4  13         21.50         18.51         0.78 o
  -3   4  13          6.74          0.32         1.26 o
  -2   4  13          3.86          0.83         0.34 o
  -1  -2  14          1.73          1.68         0.48 o
   0  -2  14          0.15          0.03         0.26 o
  -2  -1  14         18.26         13.77         0.70 o
  -1  -1  14         32.80         28.54         0.97 o
   0  -1  14         49.47         44.64         1.20 o
  -3   0  14          2.82          3.12         0.78 o
  -2   0  14          0.67          0.92         0.30 o
  -1   0  14         17.43         14.65         0.57 o
   0   0  14         70.33         54.04         5.05 o
  -2   1  14          3.32          2.11         0.56 o
  -1   1  14         23.23         18.63         0.88 o
                                                
